# Supplementary material for: Transcriptome analysis and identification of genes associated with leaf crude protein content in foxtail millet [Setaria italica (L.) P. Beauv.]
Source: Front Genet. 2023 Jan 20;14:1122212. doi: 10.3389/fgene.2023.1122212 (PMC9895776; doi:10.3389/fgene.2023.1122212)
Supplement: Supplementary file 1 [file DataSheet1.ZIP]

Archive with 4 entries (4 files):
- Supplementary material/Supplementary_Material.docx
- Supplementary material/Table S3.xls
- Supplementary material/Table S4.xls
- Supplementary material/Table S5.xls
