# Supplementary material for: Transcriptome analysis and identification of genes associated with leaf crude protein content in foxtail millet [Setaria italica (L.) P. Beauv.]
Source: Front Genet. 2023 Jan 20;14:1122212. doi: 10.3389/fgene.2023.1122212 (PMC9895776; doi:10.3389/fgene.2023.1122212)
Supplement: Supplementary file 1 [file DataSheet1.ZIP › Supplementary material/Table S3.xls]

## Sheet: Sheet1
Table S3. FPKM values of genes identified in this study. The suffixes -1, -2, -3 indicate three biological replicates for each sample.
GeneID	57295-1	57295-2	57295-3	51950-1	51950-2	51950-3	12950-1	12950-2	12950-3	1121-1	1121-2	1121-3
SETIT_028038mg	0	0	0	0	0.0142341	0	0.0318952	0.0255598	0	0	0	0
SETIT_023533mg	8.71793	6.74219	7.99515	8.32677	6.94019	8.07109	8.72648	8.1784	9.13246	8.43152	8.00121	8.48488
SETIT_016374mg	223.375	236.993	231.08	186.267	191.841	195.76	196.702	217.179	211.574	271.839	275.858	283.993
SETIT_028226mg	1.14798	1.38194	1.45499	0.417586	0.575768	0.45457	1.1675	1.35425	1.52887	1.02751	0.752822	1.0543
SETIT_033050mg	0	0	0	0	0	0.105418	0	0	0	0	0.0605646	0
SETIT_027850mg	0	0	0	0.0650212	0	0	0	0	0	0.0109479	0	0
SETIT_000256mg	43.4274	52.3394	50.6552	43.3488	49.041	53.45	42.5278	51.4015	44.8968	41.2012	45.7544	42.3712
SETIT_006656mg	3.95159	4.77165	4.36876	3.57189	3.7804	3.52759	3.17337	4.18304	3.91658	5.0495	4.90481	5.02668
SETIT_022804mg	8.76615	7.15148	7.67757	7.92197	7.39086	7.72124	8.09899	7.06266	8.18989	6.97909	5.61007	6.43523
SETIT_035107mg	152.7	162.507	154.42	123.637	128.786	127.999	184.775	192.554	194.201	165.121	172.881	170.322
SETIT_023399mg	37.8793	40.2758	39.4887	32.0939	31.0987	32.9232	34.0976	34.889	36.7179	39.3897	39.0685	34.5194
SETIT_023427mg	14.0066	13.9086	13.421	15.0305	13.2261	14.762	16.1967	14.8808	16.3596	13.0153	13.626	11.615
SETIT_009350mg	0.169327	0.259449	0.194091	0.149575	0.102237	0.164668	0.124505	0.115738	0.127619	0.352585	0.239002	0.177447
SETIT_025644mg	13.4868	11.3633	13.6864	16.6682	14.0639	14.1388	14.3115	12.8689	13.0522	14.5169	13.3876	12.4969
SETIT_000295mg	22.7886	27.3594	26.5981	23.5426	27.0726	26.129	22.6832	25.1829	24.5098	22.6813	21.5805	22.8528
SETIT_017390mg	532.277	545.97	545.843	542.486	568.224	579.716	536.724	557.964	571.297	549.342	548.743	532.75
SETIT_023013mg	0.024543	0	0.0567764	0.0607701	0.0119194	0.0929584	0.0133543	0.0642101	0.0570346	0.0122785	0	0.0900199
SETIT_022255mg	66.4731	65.0887	68.3722	46.3849	52.5401	47.3979	62.9906	61.0186	59.2085	59.1259	58.0999	66.8563
SETIT_029104mg	7.5849	8.11555	7.97062	7.86839	8.54735	8.56904	8.86784	9.75357	9.71731	7.24463	8.08573	7.21485
SETIT_008241mg	0.0903698	0.320207	0.435534	0.179009	0.175554	2.33179	2.67986	4.39362	0.441015	0.316476	0.147486	0.426166
SETIT_029021mg	15.2728	19.4832	18.5839	12.9409	12.776	14.4972	14.7581	16.7868	15.5553	16.3273	16.8561	16.8125
SETIT_008490mg	0	0.0690957	0	0.0563315	0.0331465	0.0215422	0.0123789	0	0.0317213	0.0682905	0.0742587	0.0119207
SETIT_010060mg	0.0645562	0.00726165	0.0221245	0	0.0278684	0.0679197	0.0468348	0.100085	0.0266702	0.0358851	0.0175596	0.0977195
SETIT_020353mg	5.90111	4.6683	4.87368	4.79066	4.91744	5.61825	3.68463	3.20584	2.84758	5.25919	4.99958	4.49445
SETIT_013900mg	0.278651	0.173599	0.727258	0.541352	0.624591	0.304445	0.571486	0.700976	0.74717	0.289535	0.489749	0.662647
SETIT_007009mg	11.2096	11.6116	12.7558	14.4353	14.3146	14.3011	14.2509	13.0719	13.0342	11.5169	11.827	11.8834
SETIT_030354mg	1.31809	1.14137	1.34241	1.14126	1.22391	1.29519	0.505193	0.289176	0.362173	0.895819	0.703523	0.66893
SETIT_006598mg	6.11412	7.8289	7.73556	7.10969	8.49012	7.00089	6.40716	6.63534	6.29378	7.43178	7.25282	7.65318
SETIT_008955mg	0.205472	0.104007	0.118832	0.203505	0.349259	0	0.335403	0.447969	0.047749	0.154193	0	0.107663
SETIT_025086mg	0	0	0	0	0	0	0	0.0724375	0	0	0	0
SETIT_017273mg	12.2819	12.97	12.8691	13.2071	13.2768	14.8594	13.2832	14.2132	13.585	13.0712	13.3663	13.0228
SETIT_014626mg	678.103	555.743	623.086	386.174	379.564	348.425	650.289	595.315	591.629	528.823	732.171	550.314
SETIT_000802mg	84.1338	89.5961	80.8991	44.629	46.3446	48.4081	44.3109	48.9085	49.097	87.5872	104.55	97.573
SETIT_009044mg	0	0.0842104	0.0641422	0.16477	0.121192	0.275673	0.135781	0	0.154642	0.083229	0.203631	0
SETIT_027518mg	0.0609996	0	0	0	0	0	0	0	0	0	0	0
SETIT_016648mg	9.36357	10.078	9.87102	10.2972	9.84597	11.0629	10.4938	10.6081	10.5401	11.1959	9.8254	10.3165
SETIT_035943mg	3.76762	4.01403	3.8391	5.36632	5.05362	4.96906	9.43012	9.41105	9.21406	3.63515	3.27208	3.76029
SETIT_034469mg	0.358204	0.248472	0.301791	0.256226	0.135304	0.301493	0.642463	0.358659	0.53028	0.272125	0.286886	0.354527
SETIT_013352mg	11.1635	12.9204	11.8005	7.47276	7.99004	8.40605	14.2173	14.802	14.3626	10.3463	9.87315	10.5135
SETIT_032425mg	0.23238	0.305831	0.0716764	0.207139	0.0451424	0.110019	0.202307	0.0405305	0.0432014	0.18601	0.0568875	0
SETIT_034020mg	8.23204	8.40244	8.55408	3.74336	3.90953	3.77119	9.26237	10.5525	10.0598	5.34437	5.42923	6.26719
SETIT_004922mg	0	0	0	0.176699	0.0509672	0.0397489	0.0456821	0.0640643	0.0390207	0	0	0
SETIT_027053mg	0.887267	0.628771	1.09469	1.84542	1.55126	1.34423	1.40005	0.889829	0.783517	1.55361	1.95486	1.20876
SETIT_006330mg	20.3616	20.9731	21.5293	22.6848	22.7055	22.3398	20.3623	20.9222	20.7026	18.28	18.6441	17.3981
SETIT_031108mg	0.576252	0.409943	0.456365	0.555309	0.36306	0.383428	0.474559	0.298805	0.390881	0.155833	0.482938	0.0652849
SETIT_021263mg	0.829538	0.955635	0.93965	0.810263	1.06135	0.855905	1.41324	1.27222	1.01571	0.549526	0.71893	0.623511
SETIT_040470mg	0	0.0598829	0	0.0585848	0.114908	0	0	0	0.0549836	0	0	0
SETIT_013180mg	0.623642	0.811241	0.722692	0.531404	0.538067	0.494851	0.515636	0.635013	0.547318	0.732067	0.685168	0.627991
SETIT_026300mg	7.13686	7.65109	8.01467	6.55922	6.6218	6.36682	6.42692	7.88856	7.24963	7.47617	6.83467	7.28315
SETIT_008476mg	0.184847	0.124756	0.513138	0.32954	0.299239	0.280049	0.29503	0.462109	0.400922	0.283595	0.0603352	0.0387423
SETIT_026419mg	4.29468	3.89379	4.20848	18.6705	19.2182	18.1953	4.61571	4.83241	4.84704	4.03855	4.3915	4.04658
SETIT_036391mg	0.217209	0.378222	0.361785	0.103262	0.0675126	0.123404	0.444384	0.371269	0.508803	0.0347734	0.0212695	0.01821
SETIT_024609mg	24.9397	25.5761	21.9787	35.3939	30.5999	32.1616	32.5917	28.999	30.1674	22.6638	23.1703	24.1444
SETIT_036909mg	21.1261	20.0981	21.515	21.7171	23.9633	22.0182	19.7181	18.9503	19.3448	22.5439	21.1285	19.3185
SETIT_004693mg	0	0.0167045	0.0254472	0.0163423	0	0.00781201	0	0	0.00766889	0	0.0201967	0.0345832
SETIT_034848mg	9.76258	11.1278	10.066	9.47274	9.59801	10.9713	7.43074	7.995	8.05007	10.7204	10.8915	11.12
SETIT_011793mg	0	0	0.0584924	0.100171	0	0	0	0.0220503	0.0235034	0	0	0.0529947
SETIT_008481mg	7.9874	8.75083	7.69477	8.6695	9.30986	8.80647	6.0726	7.59538	7.20089	4.7076	2.9107	4.5636
SETIT_008871mg	0.0372517	0	0	0.258265	0.0723656	0	0	0.0649726	0.0692542	0.111819	0.0303979	0
SETIT_024013mg	2.6844	3.54799	2.8558	1.55091	2.17281	1.69456	2.24504	1.8858	2.31043	2.71081	3.14378	2.50056
SETIT_030582mg	6.64107	7.20947	7.0512	6.42197	6.44155	6.83937	7.14662	7.64415	7.31508	6.59867	6.63268	5.81736
SETIT_011690mg	24.1928	22.4661	24.3341	5.89754	5.97521	6.03038	9.66627	9.06164	7.99096	21.3559	19.9187	22.9871
SETIT_040639mg	2.00649	1.05327	2.4068	1.84007	1.94891	1.89992	1.6983	1.49058	1.65788	1.56149	1.69796	1.47968
SETIT_021654mg	0.492393	0.667614	0.711921	0.435428	0.631993	0.499546	0.430585	0.521419	0.425009	0.695025	0.609875	0.663436
SETIT_016483mg	0.0211026	0.0106818	0.0162725	0.041801	0.0717398	0.0399637	0.0229645	0.0644106	0.0294237	0.0527867	0.02583	0.0221145
SETIT_014240mg	10.3448	8.99493	8.36666	5.95004	5.82155	5.64863	5.43784	4.73717	5.20592	8.01935	13.0459	7.67834
SETIT_014967mg	0	0.0179486	0	0	0	0	0	0	0.0247202	0	0	0
SETIT_005586mg	4.76095	5.18133	5.91986	4.53854	4.85556	4.05729	5.08388	5.06013	4.70211	6.07369	3.64219	4.3656
SETIT_026853mg	14.2051	13.3389	14.5752	16.366	14.8534	15.1114	15.4742	15.0424	15.1714	15.301	13.7442	13.8837
SETIT_031857mg	0.380548	0.339932	0.4488	0.77598	0.500086	0.529909	0.682088	0.351388	0.249696	0.291174	0.493199	0.445715
SETIT_006719mg	1.67327	1.33419	1.37783	1.08528	1.04036	0.869322	1.74034	1.71749	1.45444	1.20999	1.35333	1.37591
SETIT_029147mg	33.5617	35.4625	33.4251	26.7853	30.8616	30.6232	26.087	27.3338	25.9967	35.1697	34.6323	37.2436
SETIT_030240mg	21.6839	20.9346	21.5807	22.9042	22.5901	22.3577	19.5985	20.584	19.689	20.7154	19.7044	19.5724
SETIT_019682mg	0.438077	0.391927	0.314239	0.272438	0.148433	0.144702	0.343689	0.417574	0.160991	0.428134	0.399044	0.427055
SETIT_032017mg	0.0617718	0	0	0	0	0	0	0	0	0	0	0
SETIT_025850mg	1.29274	1.49145	1.4176	1.24295	1.34534	1.54601	1.36113	1.32503	1.16265	1.60426	1.5892	1.90455
SETIT_038310mg	0.534604	1.33223	0.634215	1.12006	0.858783	1.01242	0.671277	0.466215	0.267582	0.720071	0.755037	0.301668
SETIT_007416mg	0.0436361	0.0441759	0.0168242	0.0432183	0	0.0413187	0.166202	0.209297	0.304213	0.196475	0.0534115	0.0457287
SETIT_006307mg	9.82301	9.21027	9.69629	5.08311	5.26831	5.42702	11.0072	9.10954	10.5453	3.02905	2.16797	2.32154
SETIT_014564mg	0.578314	0.986623	0.668919	1.9729	1.90361	2.12956	1.4335	1.513	1.60275	0.717949	0.498129	0.61727
SETIT_034287mg	1.10668	0.89391	0.935079	0.956155	1.20071	1.0702	1.1851	1.23718	1.1655	1.11909	0.946295	0.937667
SETIT_022672mg	4.78765	5.76818	5.36992	4.5328	4.70152	4.50841	4.14797	4.57776	3.98446	5.12031	6.22072	6.30264
SETIT_013512mg	102.329	102.511	104.74	130.54	141.033	133.715	15.6441	16.9896	16.6886	87.8255	93.3157	99.154
SETIT_031570mg	8.03597	9.14183	9.06226	9.43597	8.35718	8.56175	8.20408	8.37035	6.85373	11.9247	12.9314	11.0879
SETIT_014779mg	0.0428694	0.0216999	0.0495858	0.297213	0.353935	0.202964	0	0	0.0597736	0	0.17491	0.0673878
SETIT_025160mg	1.60817	1.96491	2.28774	1.52412	1.93907	1.7328	1.01081	1.41454	1.77838	2.0946	2.33045	2.58605
SETIT_002662mg	115.932	105.428	117.75	97.3931	84.2597	91.345	89.9715	91.6103	91.7669	121.564	118.257	110.937
SETIT_006959mg	13.1261	14.3451	14.6315	13.2425	12.1102	13.7467	11.8797	10.75	11.2836	12.5315	12.2533	13.4304
SETIT_012946mg	0	0	0.0263148	0.236592	0.0994395	0	0.0371367	0.0297602	0.0317213	0	0.055694	0.0715243
SETIT_039324mg	0.0823624	0.0208453	0	0.0407869	0	0.0389941	0	0.0718262	0	0	0.0336044	0
SETIT_032292mg	35.1656	30.2832	31.684	44.1264	26.6667	37.7425	58.5376	57.3383	59.247	40.2176	41.0067	25.4138
SETIT_002953mg	7.33224	6.56502	7.75648	9.02584	7.46781	8.88497	8.48707	8.08655	7.36363	8.79882	8.19809	6.7829
SETIT_017759mg	11.0576	11.8237	11.1629	15.4961	15.3241	16.209	13.1725	13.5945	12.947	12.046	11.8329	11.5279
SETIT_009341mg	3.88607	4.50013	4.24765	2.93686	3.77457	3.09322	3.34022	4.03423	3.52057	3.51537	2.96982	3.60717
SETIT_012035mg	1.20511	0.828411	0.757191	1.41461	2.35552	1.64827	1.87812	2.11488	1.78403	0.684779	0.667734	0.76398
SETIT_001498mg	4.83679	4.25176	4.2209	3.04751	4.24708	3.64962	3.90067	3.56839	4.17486	3.27318	3.64734	4.18623
SETIT_015139mg	1.8694	2.40937	2.07834	1.7474	2.31164	1.96917	1.75657	2.0231	2.08663	2.29115	1.88079	2.51766
SETIT_025993mg	0.462475	0.723104	0.598331	0.570014	0.613914	0.812574	0.503281	0.690114	0.549306	0.817508	0.859602	0.683899
SETIT_013456mg	42.3299	37.5447	37.5096	39.0304	39.349	35.7228	43.8182	39.1292	38.5927	38.2744	38.7137	42.4301
SETIT_027083mg	17.9312	16.3323	16.5452	12.7006	9.76523	12.6022	11.6454	10.4301	10.3652	13.7125	12.2105	11.9117
SETIT_038566mg	0.0215451	0.0218117	0.066455	0	0.0209269	0	0	0	0	0	0	0
SETIT_005736mg	2.03258	2.17429	1.92931	2.43417	2.72698	2.65004	2.03844	2.54493	2.63031	3.4782	3.02815	3.32734
SETIT_022889mg	1.98778	2.01971	2.08663	2.07652	2.05053	1.84786	2.1079	1.86002	2.0298	1.88729	1.79373	1.95386
SETIT_010315mg	0	0.0306642	0	0	0	0.0191206	0.0219747	0.0176098	0	0.0808182	0.0329555	0.0846453
SETIT_008514mg	0.138373	0.130746	0.0569075	0.0456829	0.116483	0.113555	0.130505	0.0563136	0.120049	0.184604	0.188191	0.174011
SETIT_008790mg	3.53201	3.1784	2.52622	7.11467	6.21497	5.92949	4.28929	3.74978	3.52107	3.29502	3.35556	3.16495
SETIT_004817mg	7.01965	8.05656	6.86026	10.0755	5.7244	8.56626	8.00667	6.74365	7.64167	9.87822	8.7913	6.56951
SETIT_035764mg	0.19263	0.0780054	0.118832	0.219404	0.243234	0.20976	0.209627	0.201586	0.259635	0.0192741	0.125751	0.111027
SETIT_0338253mg	2.32842	2.35722	1.32416	5.41939	3.36414	2.67327	2.59721	4.41645	3.00306	3.49463	1.90002	3.78211
SETIT_039936mg	0.0485569	0.0983153	0	0.048092	0	0	0.132103	0.190554	0.225679	0.242924	0.0396231	0.0508854
SETIT_016767mg	1.00421	1.29257	1.1726	1.40664	1.84628	1.83383	3.55164	3.35911	3.44712	1.04067	1.475	1.54096
SETIT_037533mg	222.677	218.733	218.23	165.139	162.139	157.169	171.265	163.732	164.293	271.042	255.166	264.725
SETIT_026780mg	9.78499	8.43003	7.45262	10.4208	9.24144	8.73873	9.76508	9.31973	7.62856	8.91832	8.13187	8.58457
SETIT_010820mg	3.14461	3.27784	2.57753	3.06836	3.49557	3.76061	2.82638	3.25018	3.52932	2.99492	2.80364	2.25797
SETIT_007647mg	1.03812	1.21817	1.23715	0.923029	1.21459	0.848947	1.12972	0.864172	1.12947	1.67612	1.23218	1.59477
SETIT_031842mg	22.5383	19.5511	21.2227	24.9889	23.4044	18.5605	23.4616	23.5939	23.3081	23.3304	22.5311	17.9767
SETIT_012652mg	0.276225	0.46607	0.390501	0.592757	0.670748	0.566702	0	0	0	1.19766	1.12702	1.10964
SETIT_018456mg	64.9457	55.6555	50.8299	52.3866	41.6911	44.2283	59.5514	56.6706	60.5459	53.3779	61.0192	56.8578
SETIT_026177mg	0.662472	0.810698	0.864501	0.814754	0.763672	0.661756	0.70508	0.717396	0.581963	0.888659	0.641575	1.06806
SETIT_007520mg	63.9255	62.511	60.8793	90.1395	79.9205	87.679	100.958	90.3056	90.2416	66.0776	65.705	60.3104
SETIT_035751mg	31.9648	31.5666	31.2678	39.4133	40.8606	41.4852	34.0174	34.5156	34.0485	33.5715	30.2337	34.0624
SETIT_009539mg	0.352163	0.509314	0.532031	0.6264	0.621289	0.700947	1.29049	1.78627	1.42298	0.647201	0.709627	0.527215
SETIT_026424mg	36.284	40.4721	43.0902	51.3746	47.7341	53.1755	41.8492	41.1718	39.7936	46.2331	46.6065	48.7634
SETIT_019478mg	0	0	0.0090894	0	0	0.0223227	0.282203	0.215869	0.219138	0.0235883	0	0.0370579
SETIT_020408mg	3.04093	3.16651	3.19912	3.95839	3.81868	4.75106	4.34929	3.20125	3.33145	4.36841	2.96001	2.43559
SETIT_001357mg	8.59833	9.5982	9.51394	8.55205	7.92741	9.59772	7.45589	8.02209	7.89104	8.56685	8.94678	8.53391
SETIT_034675mg	51.0604	57.1316	57.0081	59.3627	65.4138	64.1758	59.5729	65.0028	63.4466	52.8774	51.2084	52.7774
SETIT_030483mg	4.55562	5.07467	4.71798	3.98633	4.28171	5.06753	4.26769	4.15285	4.01538	3.56988	4.5235	4.07883
SETIT_035817mg	33.0949	30.4035	26.351	30.1515	28.3794	26.7997	25.7201	28.5975	27.3034	25.7199	28.1385	25.2151
SETIT_021682mg	13.8588	13.2468	14.295	12.0867	13.4681	12.3968	14.0289	13.9857	13.2821	12.9418	10.9698	12.5409
SETIT_032607mg	0	0	0.0723656	0	0	0	0.204252	0	0	6.29126	2.91001	4.22887
SETIT_003792mg	0	0	0	0	0	0.0217962	0.0125249	0.0301111	0.0213969	0	0	0
SETIT_025953mg	7.82574	8.15691	8.28147	7.54146	7.39588	7.77706	6.8075	8.04912	7.05918	7.87051	7.63434	7.47321
SETIT_035600mg	31.4656	31.8103	32.1858	31.3498	31.6912	31.7808	29.8501	30.5758	29.218	32.5359	30.8386	30.6262
SETIT_011590mg	4.08799	5.80107	4.41862	3.77201	4.00463	3.10994	3.15591	3.8088	3.08545	9.71892	7.75516	8.4216
SETIT_035342mg	16.0631	15.0387	16.0619	12.4147	13.5215	12.3112	11.7128	11.0023	10.0668	8.0028	8.55299	9.84993
SETIT_020294mg	38.5169	35.5352	38.5709	46.5027	40.8313	38.4847	42.1809	49.7005	45.0375	0.244138	0.4551	0.328756
SETIT_006342mg	8.37704	8.21201	8.43097	7.74488	7.83595	7.06104	14.9497	15.5828	15.1625	11.9222	12.0258	14.0349
SETIT_009432mg	5.08383	5.29046	5.9119	5.7112	5.55322	5.28437	4.52813	5.09065	5.31953	4.46935	5.75707	5.17884
SETIT_016522mg	2.91308	3.15487	3.10827	3.93861	4.34952	4.44547	3.85574	3.10168	2.95973	1.51838	1.8851	2.01625
SETIT_040604mg	21.3226	19.773	19.789	25.8948	23.4878	25.0176	21.0298	22.0796	20.3967	18.2328	21.3348	17.0747
SETIT_029943mg	31.8492	32.0626	29.7257	25.7832	23.4831	26.1029	22.7955	24.7017	23.8666	30.1982	30.6922	31.5254
SETIT_013273mg	0.207658	0.179312	0.103612	0.254063	0.278821	0.323861	0.139576	0.33023	0.227091	0.22	0.318969	0.12801
SETIT_035263mg	9.13672	9.48189	8.65719	9.32875	8.34345	8.52622	7.09246	8.34477	7.61581	8.36542	9.31241	8.53974
SETIT_036827mg	0.718184	0.771812	0.604922	3.04221	2.45762	2.55278	1.74346	1.22372	1.93086	0.807039	0.730306	0.706309
SETIT_022775mg	21.0241	21.6689	21.025	23.3163	23.1615	22.8941	24.4402	22.4854	23.5609	21.5019	21.9624	21.3155
SETIT_039541mg	13.6639	14.1817	15.4505	15.7507	14.5544	14.5148	15.588	14.4444	14.2755	16.4578	15.8114	15.5826
SETIT_003002mg	12.5404	11.6615	11.7849	10.9029	8.59805	11.0326	11.1563	10.7217	9.72284	12.8504	11.3753	9.91083
SETIT_029908mg	19.601	20.304	19.1685	22.2211	22.2647	20.2127	18.9821	18.9016	18.1217	21.0305	18.4892	22.0374
SETIT_016725mg	0.338365	0.411061	0.41167	0.960691	1.21238	1.08934	0.638247	0.773764	0.677976	0.376176	0.355875	0.40187
SETIT_031466mg	11.1442	8.83408	9.54602	11.0115	8.85868	10.179	8.98121	10.2229	8.28234	8.49444	6.563	8.04282
SETIT_036700mg	5.94937	6.73216	6.05161	7.83308	6.95214	7.15231	7.28082	6.82624	6.70042	7.66954	5.79092	5.85165
SETIT_000018mg	3.31123	3.41337	3.47176	3.09248	3.41677	3.24505	3.66641	3.55081	3.55074	3.63562	2.9794	3.79459
SETIT_010962mg	22.5973	24.9281	23.9336	24.3877	22.3008	24.4593	22.8972	21.965	23.637	21.9255	21.3086	20.1653
SETIT_003636mg	2.48938	3.15022	4.29623	4.96044	3.77085	4.32148	4.16029	2.92041	3.16796	3.97343	3.50652	2.76404
SETIT_040741mg	0.214112	0.379332	0.10319	0.23857	0.389941	0.0506852	0.233004	0.0466805	0.124392	0.0535587	0.0218398	0.11219
SETIT_028306mg	0.191909	0	0.042281	0	0.0532579	0	0	0.0956338	0.12742	0	0.0223715	0
SETIT_037285mg	0.102496	0.224823	0.197591	0.338384	0.232296	0.485265	0.33462	0.178769	0.349342	0.188018	0.529711	0.0716078
SETIT_028085mg	0.845349	1.16701	1.00742	0.913369	1.11967	0.836839	2.09077	2.27864	2.00019	1.57633	1.81861	1.97311
SETIT_020065mg	0	0	0	0	0.0338568	0.0660115	0.113797	0.0303979	0.0162005	0	0.0853312	0
SETIT_020890mg	572.352	421.182	410.275	530.402	488.753	488.39	983.205	456.819	458.022	672.366	462.055	323.799
SETIT_038400mg	4.04066	4.52157	4.49342	4.40574	4.42551	4.30291	4.00574	4.07272	3.72811	4.63683	3.97234	4.19045
SETIT_029311mg	0.741156	0.68288	0.699946	0.668077	0.558117	0.520432	1.01498	0.980409	1.71073	0.749913	0.842633	1.08214
SETIT_017081mg	2.59145	2.82392	3.01133	2.06757	1.78294	1.99373	6.50191	6.38748	6.16437	3.25918	3.03983	3.96043
SETIT_023715mg	0.385261	0.29252	0.311934	0.915773	1.10391	1.2768	1.44642	1.24311	1.41456	0.732415	0.251502	0.545043
SETIT_007239mg	3.03494	2.63936	1.73202	4.22412	2.31154	2.82312	2.35701	3.47452	2.84597	3.0233	3.4039	2.99834
SETIT_011681mg	1.22948	1.49824	1.17045	1.33046	1.47432	1.32228	1.03238	1.48917	1.20635	1.38965	1.31292	1.51113
SETIT_007684mg	4.13827	2.56842	3.14297	1.85366	2.60563	1.91002	1.1994	1.57775	1.60441	3.70369	3.6993	3.92266
SETIT_040782mg	0	0	0	0.0177693	0	0	0	0	0	0	0	0
SETIT_004977mg	0.291482	0.328404	0.395152	0.167627	0.159825	0.316067	0.337665	0.463289	0.458859	0.225793	0.210999	0.216778
SETIT_022182mg	0.690969	0.677658	1.01568	0.855442	0.629197	0.511151	0.881175	0.960358	1.21432	0.33488	0.51979	0.52045
SETIT_022345mg	10.963	10.3816	11.0122	8.44617	8.16063	9.38859	8.50954	9.56899	8.94605	11.9885	11.313	9.8823
SETIT_036276mg	61.4323	55.603	57.3283	29.9447	31.5265	31.7914	56.2073	50.386	50.5039	65.2298	61.9981	70.649
SETIT_028487mg	0.0620335	0	0.0478349	0	0.0602536	0.117478	0	0.108196	0.345978	0.0620691	0.0506202	0.0650083
SETIT_014379mg	0.525199	0.382157	0.316397	0.601447	0.542012	0.341898	0.428654	0.314884	0.366147	0.804672	0.361605	0.601983
SETIT_0274072mg	2.28086	3.70526	4.13113	9.29875	10.871	10.4973	1.32764	1.98908	2.31738	3.8213	4.54481	4.55812
SETIT_023872mg	1.60645	1.51893	1.61272	1.32089	1.67812	1.03322	0.478279	0.89872	0.648022	1.12213	0.927513	0.73057
SETIT_034187mg	3.62852	4.26264	4.05144	3.89499	4.98102	4.17064	4.03426	3.41584	3.99675	3.66732	3.26043	3.79153
SETIT_001342mg	7.93037	8.24953	8.83989	8.18867	9.28387	8.24226	7.57158	8.34406	7.59306	8.38181	7.93725	7.88421
SETIT_032715mg	0	0	0	0.259852	0.407738	0.298116	0.171308	0	0.0975516	0	0.171274	0.384924
SETIT_016614mg	1.55055	1.7095	1.52322	1.59355	1.59374	2.19224	1.42732	1.50964	1.18463	0.866041	1.02695	0.884792
SETIT_032323mg	0	0	0	0	0	0.0710893	0	0	0	0	0	0
SETIT_019125mg	0.186496	0	0	0	0	0.0588638	0.202951	0	0	0	0	0
SETIT_032612mg	0	0.0428663	0	0	0.0411275	0.0400937	0.0230392	0.110778	0	0.0423668	0.0777421	0.0554662
SETIT_017911mg	5.35623	5.57623	5.61524	5.19557	5.22936	5.90836	5.9415	5.54987	5.54989	6.51266	6.4097	6.26409
SETIT_038328mg	0.978168	0.825224	1.38284	1.71155	2.15356	1.75982	1.17092	0.62556	1.51542	0.815607	0.931231	0.444199
SETIT_020619mg	0.633077	1.12159	0.33562	0.587827	1.26826	0.899184	0.818111	0.517585	0.735592	0.83139	0.613462	0.497577
SETIT_021573mg	0	0	0	0	0.0314772	0	0	0	0	0	0.0132223	0
SETIT_026152mg	19.1196	20.8256	20.8941	24.0072	27.8565	28.2683	22.7308	26.1614	26.4319	15.6385	16.9963	17.0774
SETIT_007461mg	4.75858	5.28445	5.39178	3.6069	4.50413	3.51733	2.95911	4.44626	5.484	3.57098	4.75477	3.71464
SETIT_002049mg	10.7685	11.3349	12.1139	12.966	12.9433	12.1356	9.13547	10.1462	9.70679	11.8043	9.36921	9.72619
SETIT_017208mg	17.4189	19.3163	19.4957	17.1225	17.9851	17.8858	19.1311	19.6336	19.4112	17.2777	15.7423	18.2858
SETIT_025844mg	0.0869095	0.206764	0.217806	0.0860774	0.0970782	0.0617205	0.274276	0.356221	0.448364	0	0.0496436	0
SETIT_034379mg	5.21602	5.82413	5.45017	6.04518	5.7848	6.47985	4.6984	4.97879	5.17956	6.03037	5.65128	5.65563
SETIT_009638mg	2.84598	4.12645	3.15547	3.47166	4.11524	4.28585	2.19596	3.09888	2.86966	2.90392	2.55853	2.57806
SETIT_039369mg	43.525	34.4734	39.1519	39.3767	31.3325	39.7525	40.4539	39.2088	40.9588	45.5964	46.4679	35.0459
SETIT_000161mg	5.30985	6.26903	6.08341	4.98072	5.93427	5.75781	5.32753	5.59503	5.57531	5.86797	6.01434	6.3799
SETIT_022488mg	8.04834	7.46804	7.1622	5.81217	6.83396	6.63283	5.98139	6.28895	6.19439	7.13291	7.49493	7.41655
SETIT_0241942mg	0.101666	0.25731	0.137193	0	0.0493745	0.336934	0.0553182	0.177321	0.165381	0.203449	0.331844	0.372895
SETIT_023304mg	2.635	2.22922	2.27344	1.98014	1.50342	1.66628	4.58198	4.66815	4.47049	6.00129	5.60855	5.68686
SETIT_007134mg	0.764333	1.10711	1.48707	0.221281	0.205588	0.434244	1.67634	1.65101	1.32259	1.84722	0.61411	1.35551
SETIT_022595mg	0	0.0551309	0.0559903	0.0539358	0.0881578	0.0343767	0.0592621	0.0949816	0.194045	0.0363256	0.0148126	0.0190229
SETIT_025236mg	0.104946	0.127493	0.12948	0.218276	0.234449	0.228556	0.445401	0.503363	0.595065	0.157509	0.119892	0.219956
SETIT_022565mg	5.65223	5.99766	5.63176	7.05501	6.99026	7.73384	6.08692	6.8181	6.40599	5.90201	5.77663	5.59957
SETIT_017571mg	73.5462	73.2175	76.2717	76.8506	73.5154	78.6663	75.8528	78.1674	77.8411	75.7713	76.8777	71.4106
SETIT_031233mg	29.2251	22.13	15.1551	30.1912	24.0657	22.684	24.9787	21.5912	23.675	42.2302	88.2663	52.9995
SETIT_033946mg	0.0428904	0.0217105	0.024805	0.0353998	0.0555463	0.0575344	0.0855703	0.0841582	0.0631251	0.275371	0.201245	0.168552
SETIT_012931mg	0.262207	0.575144	0.303288	0.216414	0.424473	0.537944	0.903585	0.914658	1.0968	1.04943	1.14115	0.412172
SETIT_029529mg	70.1372	69.5515	69.2425	80.0192	84.6858	83.7856	69.8541	72.6341	73.0559	63.5287	62.0265	64.8048
SETIT_017550mg	2.04056	2.36468	2.39708	1.91782	1.65308	1.86641	1.99382	1.91582	2.07436	1.28585	1.20456	1.04646
SETIT_032081mg	1.24612	1.03365	1.26467	0.748476	0.944866	0.814541	0.997368	0.827303	1.09854	1.15031	1.08902	1.4828
SETIT_006400mg	197.321	197.213	206.14	202.978	206.379	208.371	216.371	222.984	219.571	211.679	207.801	198.7
SETIT_037733mg	33.7956	32.6809	33.5219	43.0298	40.0253	37.8474	39.5282	40.3909	39.9075	37.9117	32.5947	29.594
SETIT_032984mg	0	0	0	0	0	0.0434899	0	0	0	0	0	0
SETIT_029039mg	14.286	14.8688	14.7913	9.75023	11.0631	10.2711	11.2523	11.7486	10.7628	13.6332	13.0149	13.605
SETIT_015698mg	0.0369695	0	0	0	0	0.140024	0	0.0967205	0	0.0739814	0	0
SETIT_009867mg	13.8065	14.4053	13.9809	13.1598	13.3868	14.7145	15.0509	15.3216	15.0513	10.0556	10.9903	10.2343
SETIT_029562mg	0.53424	0.662977	0.578073	0.290165	0.510542	0.48955	0.440722	0.360695	0.480581	0.827685	0.850801	0.73143
SETIT_029300mg	14.6181	15.2897	15.2998	13.2159	15.4313	13.9449	13.7268	15.7879	15.7246	13.5857	13.9152	13.9037
SETIT_038073mg	0	0	0	0	0	0	0	0	0.159163	0	0	0
SETIT_001847mg	16.4949	18.5642	18.4362	19.1206	18.1145	19.0786	17.9911	18.6005	18.0207	16.5731	16.7117	15.5645
SETIT_026298mg	8.5796	9.27005	8.52842	7.97988	8.841	9.7192	8.48782	8.86964	9.66439	8.18651	7.78391	7.96932
SETIT_024898mg	14.8617	10.5045	8.62832	12.2052	8.23506	9.80171	10.6479	10.6393	10.7447	8.6065	17.1955	10.0472
SETIT_022714mg	0	0.0411695	0	0.0268514	0.0263331	0	0	0	0	0	0	0.028411
SETIT_002124mg	0.110075	0.0445745	0.110344	0.196237	0.192449	0.135497	0.071872	0.086394	0.0409277	0.26433	0.197609	0.0807472
SETIT_001026mg	0.373131	0.311086	0.304652	1.30432	1.20808	1.2747	1.09873	0.669938	0.870506	1.01023	1.11643	1.0274
SETIT_022451mg	0.101139	0.127988	0.0389949	0.150256	0.036839	0.059855	0.233884	0.253578	0.117517	0.101197	0.0206328	0.19873
SETIT_005080mg	0.0938456	0	0.0542742	0	0.0455764	0	0.0510629	0	0.0436168	0.0469497	0.153159	0.0983459
SETIT_030812mg	4.01949	4.42722	3.89026	3.03537	2.93098	2.41085	4.38697	5.1603	5.21548	4.28127	4.63619	3.10051
SETIT_020100mg	0	0	0	0	0	0	0	0	0	0	0	0.0757628
SETIT_005799mg	2.07491	2.77979	2.5456	2.75913	2.80081	3.0207	2.32085	2.82078	2.67626	2.45398	2.29138	2.40257
SETIT_006276mg	0.835451	0.948546	1.19814	1.6317	0.985909	1.30861	1.14708	1.49801	1.16851	1.28905	1.21694	1.17008
SETIT_021944mg	60.6391	62.2517	64.495	71.8039	73.3381	74.4759	62.3724	66.3846	62.9032	57.3649	54.7366	55.7142
SETIT_018877mg	4.6241	5.1227	3.95874	6.14901	5.72611	6.05318	5.1858	5.40888	4.70359	5.03228	5.0311	4.76862
SETIT_026401mg	3.08414	3.49776	3.63507	1.60464	1.94338	1.19217	0.467328	0.36599	0.371964	2.30467	2.81934	2.85361
SETIT_021266mg	4.79691	5.11999	4.65536	4.72854	5.73195	5.30365	4.58535	4.40058	4.69584	4.90166	5.08356	5.40678
SETIT_029676mg	2.20476	1.47111	2.15091	1.77008	1.63857	1.62901	1.70858	2.05381	1.54483	1.5041	1.39022	1.81163
SETIT_031636mg	0	0	0	0	0	0.0375675	0	0	0	0	0.0161875	0.0623657
SETIT_039141mg	0.0428068	0.4767	0.0330089	0.127191	0	0	0	0.0746615	0.119372	0.0856626	0	0.448595
SETIT_021334mg	1.32471	1.18443	1.37473	1.14649	1.25063	0.832331	0.680379	0.836745	0.845853	0.854743	0.833468	0.882244
SETIT_011720mg	0.0353621	0	0	0	0	0	0	0	0	0	0	0
SETIT_001279mg	7.01536	8.23347	7.8362	6.18343	7.53392	7.59438	5.21906	5.66111	5.81416	7.76481	7.42809	8.33988
SETIT_028258mg	1.03389	0.523341	0.22323	0.286718	0.361522	0.156637	0.675069	0.559012	0.749618	0.724139	1.16426	0.671753
SETIT_013593mg	0.154307	0.0878717	0.0520575	0.181486	0.14988	0.0821882	0.0524757	0.126157	0.179295	0.0578984	0.0629585	0.0202134
SETIT_020434mg	14.8038	14.0744	14.2587	14.9326	10.771	15.9056	13.3754	13.4817	13.3038	13.9924	13.3059	10.9054
SETIT_031226mg	20.4324	19.0843	21.044	19.26	18.6955	19.9537	20.9215	19.8748	20.2467	18.1757	18.9532	17.308
SETIT_025241mg	0	0	0	0	0	0	0.0268888	0	0	0	0.0201626	0
SETIT_031058mg	2.01585	1.5921	1.19064	1.95407	2.29128	2.01709	1.55582	1.28419	1.32895	3.01835	2.97493	3.08637
SETIT_003922mg	0	0	0.00720194	0	0	0.00884365	0.0508186	0	0.00434081	0	0.0152426	0
SETIT_036197mg	8.2913	8.06452	9.03123	7.38336	8.93819	8.10621	6.28162	6.45246	6.54934	8.30536	8.90478	8.50383
SETIT_035424mg	0.0401919	0	0	0	0.0195194	0.0570861	0.0218691	0	0	0	0	0.0421193
SETIT_034997mg	0	0.00891759	0	0	0	0	0	0	0.016376	0	0	0
SETIT_037315mg	1.19603	0.884837	0.886806	3.41706	2.71439	2.96196	2.52804	2.34682	2.45871	0.874526	0.966595	0.759264
SETIT_037413mg	9.22758	7.93823	7.92798	9.78732	8.04714	8.34895	10.2349	9.73976	9.47437	10.3315	10.3897	8.3451
SETIT_023570mg	2943.66	2307.23	1943.53	2578.56	2105.58	2065.11	2723.4	2467.26	2671.71	2329.01	2685.36	2413.55
SETIT_029970mg	0.0979258	0.138792	0.203882	0.281266	0.370953	0.203995	0.287729	0.503852	0.209361	0.254753	0.303653	0.184719
SETIT_036508mg	0	0	0.0206192	0	0	0	0	0	0	0.0535098	0	0
SETIT_003017mg	11.5257	10.3339	8.85589	10.3383	10.5308	9.08039	9.79926	10.3387	9.33523	8.24328	9.16986	8.98761
SETIT_010198mg	25.2366	24.1093	24.4831	25.2074	24.7285	24.6485	23.0546	21.8627	23.6653	25.9823	25.5457	25.1232
SETIT_018557mg	3.45298	2.85363	3.87169	2.47769	2.75499	2.48556	2.569	2.99589	3.89749	4.49497	3.72336	3.61856
SETIT_007075mg	10.4288	9.12783	10.1489	25.6393	22.4389	23.2124	18.7473	17.2108	16.6026	10.8178	8.52081	8.24509
SETIT_011076mg	0	0	0.020925	0	0	0	0.0295304	0	0	0	0	0
SETIT_027632mg	0.0353621	0.0357996	0	0.105071	0.0686949	0.0669682	0	0.0308384	0.0164353	0	0.028856	0
SETIT_028313mg	0.762495	0.308771	1.11714	0.981753	0.666555	0.577601	0.331909	0.531963	0.708774	0.762933	0.622207	0.239718
SETIT_033377mg	5.6781	5.21737	6.03137	4.83325	5.62592	5.63565	5.95575	5.34946	4.93889	4.95122	5.00557	5.61583
SETIT_028761mg	3.62628	3.71378	3.62444	1.89798	2.20089	2.07378	5.70166	5.60122	6.18175	2.03121	2.14801	2.47608
SETIT_031960mg	0	0	0	0	0	0	0	0.0110538	0	0	0	0
SETIT_001955mg	23.6181	22.2803	20.9249	14.1704	14.9338	14.3181	20.7406	18.399	18.3913	24.7699	20.4295	23.6136
SETIT_017330mg	2.09	1.9855	1.79494	2.16809	1.59709	2.00714	1.80012	2.04723	2.07165	2.02182	1.41449	1.21449
SETIT_037057mg	0.143913	0.105959	0.040354	0.155493	0.152492	0.123882	1.09628	1.0953	1.26477	0.0785432	0.234871	0.0548417
SETIT_022723mg	5.81902	5.17411	5.36556	6.40367	6.02587	5.97644	3.76931	3.62473	3.46293	5.86856	6.595	5.72702
SETIT_011604mg	0.678952	0.730312	0.425384	0.546367	0.659471	0.964342	0	0	0.157779	0.849177	1.03881	1.6009
SETIT_029229mg	0.316915	0.516467	0.333784	0.719628	0.750784	0.673359	0.832752	0.74149	0.668208	0.603257	0.409986	0.243009
SETIT_003642mg	0.648044	0.92445	0.340715	0.758538	0.743895	0.306814	0.256445	0.436702	0.520243	0.559996	0.745146	0.463037
SETIT_020624mg	0	0	0	0	0	0	0	0	0	0	0.0525115	0.0674372
SETIT_034699mg	0.108193	0.157452	0.114715	0.281288	0.243018	0.230507	0.176609	0.277161	0.194855	0.101489	0.231754	0.212591
SETIT_038274mg	0	0	0.0387274	0.0497418	0	0.0475555	0.109308	0.043798	0.0466842	0	0	0.0263155
SETIT_020111mg	2.16113	2.75248	2.09654	3.03804	2.64083	1.65029	0.986244	0.911936	1.45805	1.25557	2.04795	1.60725
SETIT_024816mg	0.0469228	0.0237516	0	0.348551	0.136729	0.311016	0.485098	0.572883	0.479785	0.164324	0.0765793	0.0983459
SETIT_005662mg	9.80054	10.6186	10.2618	8.95223	8.90149	9.18119	10.4023	11.7352	11.8957	9.62432	8.4486	9.78628
SETIT_007868mg	0.869698	0.648114	0.661321	0.179452	0.0821278	0.0228753	0	0.0421357	0.0449124	0.966885	1.28138	1.16457
SETIT_010205mg	1.99016	2.33677	2.07421	2.25912	2.10959	2.4868	1.64162	1.57707	1.61342	2.15497	2.56576	2.42843
SETIT_009822mg	2.83892	2.60837	2.69809	1.99263	2.0932	2.03305	4.64709	3.61307	4.36121	2.38701	2.35553	3.18339
SETIT_031674mg	10.4531	11.7397	10.0571	7.84323	7.86573	7.79842	8.48289	8.19113	7.78357	12.8982	11.1597	10.2472
SETIT_028051mg	0	0	0.00800641	0	0	0.0294945	0	0	0	0.0103889	0	0.0326425
SETIT_021973mg	20.552	21.3919	22.0599	22.1919	22.912	23.8907	28.0771	28.6203	26.9876	18.7934	19.4155	18.7919
SETIT_003763mg	160.871	168.35	167.663	166.775	153.858	164.278	154.006	157.575	160.677	161.206	159.148	148.286
SETIT_020012mg	1.01666	0.617543	0.39198	1.00693	0.493745	0.866401	0.885091	0.531963	1.13404	0.915519	1.57626	0.852331
SETIT_034471mg	0.503873	0.62191	0.612088	0.423849	0.288285	0.418291	0.65349	0.626016	0.654438	0.773508	0.692788	0.86077
SETIT_002308mg	0	0	0	0	0	0	0.0313924	0.0251569	0	0	0	0
SETIT_004516mg	0	0.156836	0	0.306873	0.601898	0.0733461	0.337178	0.202653	0	0.232513	0	0
SETIT_023805mg	0	0	0.0506235	0.0650212	0.0637661	0.0621633	0.0357212	0.171755	0.0305122	0.0656875	0.0535712	0.103197
SETIT_005976mg	3.47408	3.33037	3.47249	2.71612	2.42101	2.92908	2.77072	3.25792	2.75376	3.83915	3.22809	3.97732
SETIT_024496mg	9.18583	5.7153	7.78427	29.8524	26.6738	26.8188	51.908	42.9743	50.6537	13.0686	14.6011	11.4313
SETIT_034915mg	0.640977	0.596994	0.645841	1.10039	0.813511	1.45665	0.530125	0.693135	0.532263	1.18007	0.850821	1.05683
SETIT_032310mg	0.0789214	0.0133163	0.0608573	0.104221	0.178866	0.112095	0.0572566	0	0	0.342189	0.182469	0.165412
SETIT_006394mg	19.1803	16.9193	17.0995	6.58446	6.20999	6.09547	13.5615	12.2463	13.4207	16.6782	18.3603	16.9341
SETIT_040514mg	8.24123	9.63197	7.87907	7.99642	8.6881	9.19931	9.80689	7.21619	6.19698	7.50851	6.20555	7.16192
SETIT_033838mg	10.0419	10.3169	9.84242	11.095	11.6664	11.2772	10.2504	11.1816	10.5822	12.0386	9.87879	11.5076
SETIT_002741mg	2.47783	1.96881	2.58818	1.97501	1.87936	2.16863	1.89074	2.72904	2.30325	1.60015	2.12666	2.02766
SETIT_007398mg	0.896673	1.18708	1.47595	1.55415	1.02169	1.07764	1.08838	1.18799	1.31436	1.70811	1.66039	1.2288
SETIT_025799mg	0	0.0390027	0	0.0763144	0	0	0.125776	0	0	0.0770964	0	0.0403736
SETIT_025939mg	2.76285	3.15067	2.98755	2.25412	2.24659	2.42066	2.43064	2.07708	2.29267	2.24014	1.78807	2.44606
SETIT_009978mg	7.45915	6.41581	6.74311	7.80942	7.75411	6.60558	8.42915	7.76166	8.44059	7.42246	6.20703	6.34958
SETIT_011881mg	0.0907902	0.252762	0.140019	0.0224802	0.17637	0.128953	0.296403	0.158352	0.0843935	0.136263	0.259301	0.333004
SETIT_040291mg	4.11281	4.33628	3.36863	3.20809	2.44242	3.02673	2.04073	2.39732	2.47606	3.62476	4.27774	3.52843
SETIT_006026mg	8.46019	7.53733	8.21786	8.94543	8.09889	9.19092	6.40341	6.41997	5.93541	7.67445	6.35847	6.19333
SETIT_036323mg	27.7689	24.9291	23.8849	35.9258	33.4375	32.597	33.9297	31.9356	31.2311	26.7429	31.0822	28.3195
SETIT_007361mg	5.90265	4.84469	3.48443	6.57277	5.37698	4.97342	4.88111	4.88582	5.50228	4.3044	6.2317	5.9935
SETIT_008390mg	0	0	0	0.298029	0.127076	0.148659	0.0569496	0.0228188	0.121613	0	0	0
SETIT_007404mg	15.1953	12.8603	13.4634	18.703	14.6902	16.3976	18.2718	14.7294	14.5086	17.6549	17.9312	16.6404
SETIT_036537mg	12.9722	12.3037	10.75	11.0083	11.6203	10.6474	11.4217	11.5043	11.5477	10.9912	15.2141	13.1861
SETIT_026651mg	0	0	0	0	0.0533078	0	0.0895875	0.0717925	0.0765236	0	0	0
SETIT_022681mg	446.715	445.177	380.883	374.581	316.225	354.514	412.804	437.124	459.212	478.006	535.556	482.582
SETIT_026500mg	6.38883	6.99986	6.11371	6.98508	7.79943	7.06215	8.06614	8.88391	7.56692	6.36482	5.44658	5.98994
SETIT_018542mg	0.161767	0.0955315	0.145531	0.0801091	0.10475	0.0893526	0.2934	0.235122	0.325801	0.121395	0.099003	0.155397
SETIT_017609mg	2.13425	1.92852	1.88151	1.60138	1.74179	1.64233	1.95147	2.29193	2.26261	1.52954	1.58325	1.2138
SETIT_010189mg	6.30024	7.03059	7.793	6.23992	6.70122	6.34613	7.45017	6.65794	7.72391	6.77418	6.60113	6.91223
SETIT_023372mg	18.4783	17.9846	15.4372	20.4494	15.2593	18.7805	21.1801	19.6982	20.0148	21.6441	22.4722	18.4223
SETIT_008869mg	0	0	0	0.25494	0.12501	0	0	0.0561192	0	0.128776	0	0.101156
SETIT_025971mg	15.933	17.726	16.7574	13.486	15.2628	15.7402	12.8985	14.8232	14.356	17.3686	15.2797	17.6931
SETIT_007340mg	18.28	19.3468	20.0869	19.9188	17.7886	18.3755	20.6232	19.8798	19.3183	17.71	16.3462	15.9142
SETIT_010778mg	23.3114	23.6156	24.2287	19.3588	18.7878	18.5671	28.4967	27.3873	27.7833	18.197	19.8511	17.2249
SETIT_021928mg	46.2413	52.5777	48.2195	38.2266	36.3806	39.3605	31.8306	33.3708	34.8722	51.174	51.6723	53.9223
SETIT_010297mg	27.1397	27.0149	27.1622	24.2174	25.5274	24.3082	25.7201	24.9391	26.5442	25.2621	22.5766	26.7834
SETIT_037540mg	0.310858	0.344675	0.399511	0.791695	0.546364	0.995178	0.853768	0.619637	0.632951	0.266602	0.48317	0.139613
SETIT_023551mg	99.2261	100.099	104.917	134.334	134.955	127.231	119.653	124.063	124.413	101.684	101.378	98.7
SETIT_036426mg	27.6489	27.0432	27.8542	32.3831	30.1926	29.7078	31.3592	30.1883	28.9751	24.4299	26.397	23.4832
SETIT_010733mg	0	0	0.0511974	0	0	0	0.0541892	0	0.0925745	0	0	0
SETIT_002564mg	2.61238	3.01611	2.57003	2.44727	2.57606	2.88382	2.97756	2.89496	2.61733	2.3662	2.30848	2.41339
SETIT_024724mg	0.0422508	0.0213868	0.0325802	0.146462	0.307789	0.200035	0.0689681	0.0921148	0.0785481	0.0845501	0.0689545	0.132831
SETIT_016533mg	2.33364	2.78348	2.82226	1.53021	1.80708	1.78541	2.55125	2.76975	3.00559	2.82995	3.01877	3.1593
SETIT_030788mg	121.37	101.493	94.4438	53.7761	54.8026	48.1612	71.0765	62.7826	64.2894	83.8502	95.9507	100.804
SETIT_015595mg	0.0558775	0.103709	0.136445	0.0830138	0.135686	0	0.121616	0.0406079	0.129852	0.139774	0.106393	0.0585571
SETIT_004447mg	0.200645	0.130582	0.121566	0.149043	0.24361	0.189989	0.0389908	0.318709	0.126559	0.17925	0.228051	0.240305
SETIT_028937mg	5.75787	6.78982	6.68462	3.28435	3.2831	3.36212	6.97372	7.68537	7.58228	5.83052	5.68605	5.79933
SETIT_014575mg	3.73347	7.73789	6.77795	7.19164	7.65245	5.5394	4.92665	7.38339	6.23038	5.32398	6.02116	6.62354
SETIT_001656mg	181.698	197.617	197.627	156.298	163.086	158.658	199.559	209.965	212.271	146.417	132.897	146.728
SETIT_034293mg	16.1973	17.5139	17.5188	22.418	21.9613	23.0057	17.4059	19.0838	18.3836	14.3169	14.359	14.4611
SETIT_004404mg	0.0458931	0.015487	0.00589814	0.0303025	0.0371469	0.0869117	0.0166475	0.0200111	0.0142199	0.00765324	0.0124831	0.0160313
SETIT_022939mg	134.399	131.862	138.941	130.815	122.728	126.19	97.4802	97.7317	100.975	142.001	143.907	128.904
SETIT_034904mg	0.345934	0.238145	0.240079	0.685243	0.645135	0.452035	0.911025	0.929175	1.05472	0.62996	0.378264	0.456779
SETIT_030239mg	4.52695	5.38182	5.33227	6.0467	5.91989	5.46631	5.8077	5.64107	5.75223	4.58149	5.08356	5.58186
SETIT_028623mg	1.91713	2.05848	1.9263	1.63985	1.63641	2.61296	2.18112	2.15318	2.16007	1.39508	1.46959	1.67422
SETIT_000896mg	71.4573	67.8878	66.3907	61.2081	65.8998	61.4739	57.8584	53.8391	52.675	67.5305	64.3058	72.5129
SETIT_020309mg	0.168598	0.597393	0.32502	1.11322	0.600454	1.19733	0.519842	0.367575	0.365678	0.590431	0.114648	0.323919
SETIT_014506mg	0	0	0	0	0	0.0247543	0.0568987	0	0	0	0	0
SETIT_040686mg	0.149769	0.530676	0.548572	0.59334	0.654622	0.354537	0.203729	0.653049	0.417651	0.224782	0.213874	0.313902
SETIT_007751mg	0.548997	0.185263	0.0940753	1.02706	0.414746	0.11552	0.0663818	0.106393	0.170106	0.122069	0.497765	0.255699
SETIT_034755mg	39.1786	37.4236	37.7238	45.7762	46.1566	45.2551	47.6108	45.6514	45.7809	38.8538	38.6284	41.3438
SETIT_034390mg	0.362512	0.33312	0.412856	0.894841	1.08342	0.797419	1.14101	1.10405	1.48786	0.306917	0.382284	0.403274
SETIT_011118mg	348.64	304.347	314.085	259.041	243.12	241.558	314.461	294.151	298.273	358.6	324.638	328.979
SETIT_006218mg	0.102267	0.342453	0.175917	0.483065	0.649483	0.595912	0.565012	0.288135	0.365622	0.550984	0.231096	0.31327
SETIT_031049mg	86.9663	84.8452	87.3049	102.363	99.963	93.3439	84.3933	92.4029	90.6058	83.6817	82.7696	80.1107
SETIT_020130mg	0.275575	0.116243	0.123958	0.14784	0.15614	0.141342	0.174936	0.0700939	0.192119	0.2068	0.384158	0.240658
SETIT_000859mg	53.7406	54.2716	57.7518	61.3477	68.0152	61.8822	65.6762	65.7437	63.5013	48.1368	49.4346	52.0495
SETIT_016281mg	11.7529	12.8738	12.7722	17.5244	19.9424	18.4281	13.2564	14.6	14.6276	13.3653	11.9123	12.066
SETIT_018626mg	6.33495	6.43287	6.553	6.19778	4.61488	6.08995	6.97797	6.88885	7.59416	8.03918	8.2742	5.9101
SETIT_030973mg	85.3553	86.5566	87.3836	59.7485	61.437	61.8477	66.1896	64.6347	64.2861	67.6186	65.4798	64.0405
SETIT_007834mg	0	0.0112536	0	0	0.0107972	0	0	0	0	0	0	0
SETIT_015104mg	2.36848	1.94537	2.02624	2.67333	3.24678	2.5389	2.74281	2.65787	2.23484	2.13733	2.23903	2.54763
SETIT_021596mg	3.34826	3.45147	4.24936	14.3616	14.3215	15.0266	22.7635	24.5305	24.8097	6.55204	6.02655	7.13643
SETIT_020786mg	0	0	0	0	0	0	0.122082	0	0	0	0	0
SETIT_020816mg	6.56272	12.3509	12.0027	5.4999	6.78303	8.52459	8.14894	7.92441	8.75946	11.5334	8.78813	8.20001
SETIT_012057mg	0	0	0	0.022273	0	0	2.39831	3.13785	1.40056	0	0	0
SETIT_025960mg	3.41362	3.76612	3.72665	4.1141	3.90187	3.53146	3.23251	3.37989	3.1775	3.72223	3.53966	3.70579
SETIT_00045412mg	3.45352	5.92841	4.68929	2.37944	2.98981	2.06159	2.12422	3.27362	2.58212	4.58229	5.08486	6.13679
SETIT_027467mg	4.82164	4.86161	4.93739	9.31988	9.89535	10.7205	8.27966	8.63009	8.83134	8.52701	7.81617	8.42144
SETIT_010839mg	46.4891	44.9331	46.0048	44.4704	42.2475	44.5356	48.8097	45.2747	46.1713	43.2201	42.4622	43.6185
SETIT_016110mg	3.91725	4.70714	4.05745	4.07317	4.63659	4.49159	3.29831	4.27754	3.98339	3.96083	3.80028	4.60495
SETIT_001165mg	0.381587	0.442841	0.150712	0.331844	0.415838	0.326071	1.10397	0.730477	1.27174	0.456305	0.189866	0.409639
SETIT_000214mg	15.8491	18.3333	17.224	20.0546	20.8781	20.6879	15.1674	14.657	14.1315	16.5468	15.4718	17.4035
SETIT_020098mg	2.4995	2.40992	1.30023	2.25944	2.36997	1.57784	4.1664	4.01351	3.35601	1.07183	1.52162	1.55914
SETIT_036101mg	26.4131	26.1481	27.6789	28.926	26.6915	29.2622	29.6017	30.9307	30.7096	26.5582	26.815	23.3338
SETIT_011586mg	0.0551409	0.139558	0.14882	0.054613	0.294573	0.234956	0.210022	0.168305	0.025628	0.22069	0.247477	0.0288926
SETIT_000374mg	0.0111542	0.0338766	0.00860117	0.0110474	0.0162513	0.0211237	0.0182076	0.0535003	0.0622101	0	0	0.052601
SETIT_023540mg	9.00419	7.56353	10.2567	8.87521	7.42452	9.48696	9.28171	9.07632	8.69094	10.6297	10.431	7.94252
SETIT_040306mg	10.2617	10.382	10.5743	9.10873	8.49232	9.10052	7.54732	7.81391	7.63833	10.4715	9.9562	9.34847
SETIT_019075mg	0	0	0	0	0	0	0	0	0	0.0871923	0.0568875	0
SETIT_0245201mg	11.0228	11.9686	12.4634	15.8196	17.6962	17.3956	10.9388	10.725	10.0515	14.8388	15.7058	16.8383
SETIT_029737mg	73.6549	80.5263	80.9542	88.5845	97.2287	92.1312	80.0426	85.591	82.7014	71.8906	69.3274	73.6414
SETIT_013782mg	28.4339	29.2051	28.176	30.6324	29.7141	32.0487	28.1904	26.7688	25.7887	27.3533	26.337	27.2465
SETIT_020405mg	1.04571	1.4251	1.61272	2.19089	2.42206	2.70393	3.37015	1.7888	2.54224	2.25359	1.64098	1.47519
SETIT_013826mg	4.81636	5.06913	4.8617	4.08986	4.55213	4.40157	5.63173	6.29702	5.98829	4.55182	4.14822	4.5354
SETIT_030324mg	26.1933	26.0395	26.5667	15.6216	16.6036	15.7393	18.7667	19.591	18.671	20.2394	25.8029	20.0603
SETIT_021811mg	188.817	205.337	197.966	196.129	195.314	201.259	195.512	197.456	200.867	201.218	192.077	199.367
SETIT_009837mg	5.66039	6.53001	6.90973	5.07537	5.59844	6.71308	11.849	12.2505	12.1314	6.78319	7.6113	7.15367
SETIT_039231mg	0.0228036	0.0461714	0.0527525	0.158097	0.0221493	0.0431851	0.0496313	0.119319	0	0.1369	0.111648	0.0238971
SETIT_040760mg	1.38052	0.910063	1.01502	0.858537	0.748413	0.942401	1.0132	0.671953	0.746077	1.38131	0.890738	0.773827
SETIT_029325mg	12.0247	12.8121	13.2297	14.4477	13.5688	14.4162	14.3084	14.3028	14.4513	12.643	12.0858	11.9954
SETIT_022105mg	0.0186615	0.132246	0.165486	0.0739311	0	0	0.05077	0.0244113	0.0433666	0.308091	0.129438	0.234676
SETIT_021032mg	1.05783	1.48078	1.47029	0.935606	1.10782	0.985167	1.32645	1.30974	1.392	1.41561	1.45644	1.38684
SETIT_040701mg	4.88973	4.17953	5.03491	0	0.0284397	0	4.14223	4.57062	5.76998	0	0	0.0920518
SETIT_026111mg	1.53082	1.63629	2.01333	3.24012	2.96624	2.79603	2.10561	1.76192	1.87802	2.71351	2.8788	3.07816
SETIT_009049mg	0.402598	0.222315	0.225781	0.0724987	0.248847	0.727777	0.318633	0.414931	0.374232	0.292966	0.328525	0.767098
SETIT_017967mg	0.616627	0.765216	0.521504	0.748628	0.521652	0.517957	0.508687	0.581112	0.73959	0.716493	0.49506	0.562817
SETIT_034638mg	0	0.0444409	0.00423127	0.0326081	0.0532978	0.0623497	0.00597138	0.0334969	0	0	0.0179106	0.0115007
SETIT_025058mg	26.4546	31.223	31.0785	21.6529	20.9456	22.0242	22.0472	22.3716	24.5621	26.9323	26.3491	27.7017
SETIT_007803mg	0.075205	0.0507569	0.0579916	0.0496566	0.170443	0.094948	0.0545604	0.043723	0	0.0250827	0.0613683	0
SETIT_025571mg	1.90037	1.56761	2.11669	1.04565	0.957105	0.599816	2.60421	2.39383	1.79919	1.30285	1.63688	1.9915
SETIT_005143mg	0.455127	0.358367	0.272965	1.82812	1.00693	1.43652	0.5228	1.01431	0.705101	1.36616	1.34113	1.43086
SETIT_032914mg	0.0635827	0	0.0490295	0	0	0	0.0345964	0.0554489	0	0.0954287	0	0.0666318
SETIT_011872mg	0	0	0	0	0	0.0612027	0	0	0	0	0	0
SETIT_005118mg	0.259022	0.146847	0.199735	0.092355	0.241526	0.186402	0.360801	0.505986	0.500806	0.642742	0.777824	0.781756
SETIT_025788mg	0.218041	0.252273	0.264211	0.061701	0.030255	0	0.0677942	0.217312	0	0.0623332	0.0508356	0.0979274
SETIT_0339812mg	10.2379	14.0479	13.478	11.0746	13.2891	11.2632	10.6472	14.6646	13.6285	11.9738	13.3632	13.394
SETIT_019712mg	0.0205041	0	0	0	0	0	0	0.0178811	0	0	0	0
SETIT_011766mg	5.42813	5.33286	5.74246	5.48209	5.93468	5.76018	3.21543	3.3929	3.69106	5.17707	5.935	6.30492
SETIT_023729mg	1.73999	3.24969	2.68346	3.2981	2.33112	3.0395	2.61174	3.0348	2.23089	1.95111	2.37459	1.91775
SETIT_013987mg	25.223	27.8486	28.5271	24.6928	24.976	27.2093	25.1535	28.7912	27.8371	23.979	25.9704	25.6289
SETIT_013667mg	2.83817	2.61868	2.96424	2.54413	2.2682	1.95605	3.07881	2.20096	2.52967	3.99908	3.31274	3.20016
SETIT_028782mg	2.52367	3.33285	3.07393	2.31356	2.44702	2.72452	3.28326	2.98521	3.32399	4.12844	3.54507	3.98992
SETIT_016484mg	19.5962	21.9254	20.8347	20.1298	22.1939	23.282	17.574	19.5988	19.482	18.115	16.9444	18.259
SETIT_039620mg	0.0816049	0.0826144	0.0251706	0.290965	0.285348	0.448172	0.550592	0.128098	0.318593	0.310276	0.093227	0.153933
SETIT_033428mg	0.599104	0.573433	0.60477	0.658098	0.581913	0.763258	0.533425	0.56996	0.364512	1.02451	0.551097	0.764815
SETIT_020934mg	0	0	0	0	0	0	0	0.0457602	0	0	0.149865	0
SETIT_023762mg	0.376186	0.317367	0.314256	0.589925	0.426291	0.504627	0.477608	0.0546771	0.466242	0.125467	0.46046	0.591339
SETIT_002351mg	0	0	0	0.0274097	0	0	0	0	0	0	0	0
SETIT_009985mg	29.7969	29.5483	27.9042	30.8645	34.8263	33.3663	25.0942	24.9622	26.9587	24.9106	25.8387	27.0446
SETIT_029722mg	0.0175855	0.17803	0.189846	0.139337	0.0854045	0.0999093	0.153097	0.0613435	0.0899057	0.0439889	0.078925	0.0184288
SETIT_008730mg	500.126	613.676	566.333	569.658	610.217	596.285	689.447	781.816	803.49	491.567	584.362	561.983
SETIT_022332mg	17.4936	18.4189	18.0134	15.666	18.1973	17.5289	15.9085	16.4677	15.4624	14.988	14.301	16.7983
SETIT_039059mg	0.822786	0.469141	0.408389	0.0468338	0.0367438	0.0537303	0.195543	0.0742274	0.140656	0.596152	0.316409	0.287414
SETIT_038805mg	20.8458	22.3341	23.7567	23.1813	22.4119	24.499	20.9015	22.4187	22.9718	22.0185	21.4584	21.1314
SETIT_027932mg	0.0086755	0.0263485	0.0200694	0.631544	0.741539	0.735221	0.0377639	0.121051	0.137093	3.84979	3.87947	4.05028
SETIT_005462mg	2.68179	1.93608	2.49172	1.56754	2.11376	2.14389	2.77488	2.62627	3.2693	2.96925	2.33187	1.70466
SETIT_034090mg	0.0750765	0.0475033	0.0506559	0.0185894	0.0546917	0.11552	0.102126	0.220969	0.0741486	0.0751195	0.0995531	0.0786767
SETIT_004630mg	0.315763	0.678086	0.317274	0.530709	0.446113	0.534564	0.572706	0.667561	0.68487	0.0861665	0.187394	0.180494
SETIT_040563mg	0.380257	0.384962	0.586443	0.188308	0.55402	0.360063	0.620713	0	0.618566	0.665832	0.465443	0.0996231
SETIT_030905mg	0	0	0	0	0	0	0.0290723	0	0	0	0	0
SETIT_034803mg	8.01878	10.1263	9.20804	8.4332	8.3705	8.6358	7.70298	9.18356	8.71707	8.08782	8.13068	8.73405
SETIT_021630mg	0.0173049	0	0	0.0685567	0.050425	0	0.0188317	0.0150911	0.0321713	0	0	0.0181347
SETIT_022033mg	46.0526	46.7071	45.7425	46.2562	52.0915	46.8589	38.7422	41.0155	39.7173	47.7037	45.0197	45.8098
SETIT_003048mg	51.5115	50.498	53.7007	40.8076	37.6698	44.6752	48.9206	47.0625	48.2407	49.9095	49.5882	46.1913
SETIT_009255mg	0.0650663	0.0564611	0.0537573	0.0828556	0.0270854	0.123221	0.101153	0.105379	0.138245	0.0418523	0.0986049	0.0487046
SETIT_008079mg	0.706038	0.967046	0.880705	0.987216	0.92782	0.491575	0.677942	0.688156	0.868625	0.810332	0.84726	1.06632
SETIT_002875mg	65.0815	61.8556	68.0783	76.2894	74.8918	75.6095	72.6449	70.8851	66.6543	63.3243	61.6085	57.402
SETIT_006753mg	10.9176	9.21057	10.7509	8.70643	10.33	9.20489	10.6603	8.40513	10.0326	9.51059	9.68863	10.4834
SETIT_0338342mg	2.57396	3.18006	2.75192	2.97279	3.38607	2.66668	2.73903	3.4503	3.19544	3.53659	2.70282	3.84445
SETIT_012527mg	1.99442	2.0191	3.73029	1.89127	1.9372	3.53592	2.26275	1.73929	2.13002	2.75983	2.70092	3.86884
SETIT_010515mg	9.03828	8.96922	8.54174	8.8997	9.21789	8.44881	12.5463	10.8791	11.2541	8.20221	7.9328	8.18311
SETIT_037852mg	2.10051	2.29833	1.78334	2.41662	2.41119	2.47113	2.47056	2.09085	2.05113	2.95089	2.043	2.179
SETIT_010260mg	39.4304	41.8318	41.6142	35.1495	33.2133	34.3562	34.8665	36.0759	37.1355	35.1692	35.6771	37.4189
SETIT_007969mg	1.85023	2.20091	2.15199	0.969703	1.45269	1.49647	2.46651	2.72284	2.93811	3.00063	2.88122	2.04398
SETIT_038560mg	63.3967	65.1951	69.2791	68.5726	69.4034	65.5314	61.3438	62.8871	63.5992	64.149	65.3489	59.1783
SETIT_007479mg	2.71884	3.10536	3.08567	3.88041	3.30442	3.4458	3.55048	3.69638	3.31787	3.51559	3.36774	2.74694
SETIT_013967mg	36.1968	36.8408	37.3679	47.6824	47.3466	48.2431	51.8472	53.5685	54.1303	34.6455	35.0066	37.815
SETIT_011472mg	2.18928	1.86959	1.81451	2.03557	1.77929	1.88969	1.60451	1.44166	1.82738	0.0894098	0.109377	0.0624291
SETIT_020318mg	4.28099	5.61808	5.31848	4.50172	5.80088	4.77928	3.59468	5.41565	5.74797	4.81226	5.75755	6.06478
SETIT_033890mg	0.329505	0.24685	0.350638	0.25129	0.300848	0.396247	0.322721	0.405168	0.330793	0.389039	0.349545	0.238261
SETIT_019765mg	0	0	0.038595	0	0	0	0	0.130945	0	0	0	0.0524512
SETIT_034701mg	10.3691	10.2983	9.9091	11.0932	12.044	10.8219	10.3863	11.8595	10.8537	10.2862	10.7191	9.31025
SETIT_007458mg	2.17024	2.47638	2.96408	3.09668	2.25088	2.57743	2.4618	2.63041	2.39345	3.45965	3.58691	2.94889
SETIT_017311mg	5.10179	6.6541	5.1944	4.04698	4.17297	5.00771	4.0909	4.02154	3.58117	5.864	5.06816	5.86029
SETIT_030125mg	4.32399	4.70786	5.02589	4.80332	4.97475	6.04281	5.6328	5.47839	5.93211	4.2539	4.71197	4.36035
SETIT_001369mg	0	0	0	0.0184124	0	0	0	0	0	0.018601	0.04551	0
SETIT_015943mg	1.47452	0.959635	1.85173	1.10574	0.797948	1.17681	1.30662	1.23079	1.46854	1.91798	1.5642	1.89843
SETIT_028439mg	0.234337	0.187292	0.199722	0.647419	0.443247	0.630641	0.201327	0.290406	0.27515	0.518306	0.392509	0.504075
SETIT_008762mg	0.0463655	0.211226	0.0893827	0.264049	0.0900703	0.241467	0.327967	0.0202171	0.140071	0.139176	0.132422	0.267239
SETIT_006411mg	6.1137	5.53043	5.81181	6.08525	6.57468	6.33135	5.44433	5.04403	5.30786	5.88277	5.79615	5.93398
SETIT_020665mg	18.5043	20.6493	20.5491	16.5441	16.8524	18.2896	13.5562	13.7218	14.2766	23.4109	22.725	21.9901
SETIT_005937mg	18.5935	20.4731	18.676	13.0565	13.8675	14.8987	17.1294	18.156	17.7521	19.2686	19.3319	19.1179
SETIT_004756mg	4.47704	3.71659	3.24517	0.399075	0.804487	0.254356	0.146162	0.839428	0.332929	1.76944	1.7536	1.59519
SETIT_016276mg	0.0523415	0.0582879	0.00807225	0.114049	0.0813434	0.0247809	0.0683517	0.0502103	0.0291922	0.0628458	0.064067	0.0438812
SETIT_018056mg	2.32029	2.05537	2.73706	1.57308	1.11344	1.72626	1.44287	2.32458	1.97708	0.0690958	0.0225403	0.115788
SETIT_012762mg	16.489	17.7205	19.8335	17.8183	15.7053	16.2189	16.7638	17.6897	16.4387	17.1662	15.9625	14.628
SETIT_014687mg	16.3365	18.4501	17.6404	21.709	21.8746	24.2527	18.0162	16.7046	18.7975	17.222	16.6803	17.6361
SETIT_006694mg	7.68185	7.29044	7.97314	6.46374	7.26057	6.96288	7.11529	6.99618	7.58161	7.91142	7.20653	7.66779
SETIT_028876mg	0.0534694	0.0541309	0.0494771	0.105915	0.109064	0.0860705	0.110556	0.11191	0.104375	0.0963	0.0785371	0.0448268
SETIT_006490mg	8.00038	8.37138	7.6196	10.2588	9.21049	10.6451	8.28181	9.99296	8.78225	9.25384	9.18788	9.48313
SETIT_015770mg	0	0.0186077	0	0.0182043	0	0	0.010001	0.032058	0	0.0183908	0	0
SETIT_038091mg	2.52809	2.90896	2.34723	2.94724	2.53009	2.632	2.63517	2.73262	2.85326	2.48689	2.20211	1.95237
SETIT_002999mg	44.1032	40.0066	44.7447	44.5892	41.7688	44.5397	50.8615	47.5204	47.1646	46.264	45.2819	38.8092
SETIT_035381mg	114.035	123.608	124.474	119.915	132.725	132.379	111.79	112.951	107.291	119.594	108.474	114.35
SETIT_011991mg	0	0	0	0	0	0	14.5463	13.5072	16.1066	0.353824	0.230848	0.370579
SETIT_024254mg	0	0	0	0.0895046	0	0	0	0	0	0	0	0
SETIT_005069mg	159.305	169.945	163.715	207.526	175.363	215.332	167.215	172.369	167.467	241.912	235.809	207.293
SETIT_008896mg	0	0	0.0964875	0.0619647	0.0911529	0.0888616	0	0	0	0.125199	0.0255264	0
SETIT_023362mg	0	0	0	0.0512358	0	0	0	0	0	0	0	0
SETIT_022379mg	6.71947	7.45573	7.03364	6.71412	6.12176	5.84571	7.18274	6.99378	7.60228	6.79284	7.15972	6.77127
SETIT_000103mg	24.7621	27.9514	27.0224	24.6638	24.1693	26.7925	24.1447	27.3241	27.6569	26.0002	25.2802	26.7671
SETIT_001493mg	6.85917	7.63557	7.59563	6.13296	7.49859	7.33307	7.33242	7.66308	6.9207	6.70538	6.54708	6.25623
SETIT_025998mg	6.2681	6.72693	6.28137	3.84741	4.40549	3.81586	0.573797	0.722578	0.730185	5.43726	4.91289	5.45793
SETIT_019861mg	0.217578	0.188803	0.0239682	0.24628	0.241526	0.176591	0.135301	0.0542128	0.317819	0.186603	0.65946	0.130293
SETIT_003385mg	0	0	0.0783961	0	0.0246872	0.0481334	0.193614	0.0664954	0.0472516	0	0.0207402	0
SETIT_025821mg	7.27294	8.7403	8.14161	8.23359	9.10504	8.67305	7.49254	7.80582	8.51416	7.8387	6.93954	8.34231
SETIT_008068mg	0	0	0	0	0	0	0	0	0.021197	0	0	0
SETIT_000994mg	4.04169	3.78585	4.31288	8.90363	6.97114	8.55867	6.30868	5.62522	5.29007	5.65345	7.50229	6.52868
SETIT_028979mg	10.9059	13.2037	13.6741	10.7438	12.8474	12.5796	10.8747	12.1531	11.979	9.85299	10.7854	11.8767
SETIT_030177mg	16.4837	14.4969	16.1844	14.784	13.9196	14.4374	14.1534	14.298	14.4808	14.7698	13.8924	14.6478
SETIT_013306mg	36.9922	43.3147	43.4731	40.0436	47.8192	44.8431	37.0985	38.8578	37.8787	39.4658	36.9631	43.0541
SETIT_012136mg	0	0	0.0174618	0	0	0.0214422	0.0492858	0.019748	0	0.0226579	0.0184785	0.0118654
SETIT_030402mg	3.68539	2.71462	3.18484	3.39838	3.43153	2.94817	3.67866	3.70157	3.50843	3.4332	3.1214	2.92989
SETIT_032210mg	2383.15	2248.05	2241.86	1724.2	1970.76	1707.86	2060.19	1917.28	1927.25	2108.61	1988	2370.92
SETIT_031982mg	12.2917	11.5429	11.6993	15.6717	17.659	17.9968	12.0985	12.4471	14.0433	10.7017	9.28164	7.66137
SETIT_011914mg	0	0	0	0	0.118499	0	0.398291	0.585159	0.850528	0.122069	0	0
SETIT_002420mg	0.230809	0.400568	0.432238	0.310242	0.62452	0.733709	0.789405	0.54634	0.781567	0.494875	0.497765	0.449202
SETIT_022114mg	39.571	35.2032	36.8283	37.1603	35.9737	36.0567	42.1492	36.6232	36.8697	38.8558	36.8075	41.975
SETIT_012929mg	0.0665451	0	0.0513138	0.230678	0.0969535	0.126022	0.21725	0.261145	0.0927849	0.266333	0.0543017	0.139472
SETIT_004611mg	4.20607	3.74055	3.85261	3.01502	3.94996	4.26874	5.00709	5.39056	5.07617	3.44119	4.58892	3.89637
SETIT_035506mg	33.8736	36.0904	38.6887	38.132	36.157	37.9795	36.0639	37.2107	37.4077	34.1766	35.1112	32.9643
SETIT_011648mg	0	0	0	0	0	0	0	0.0931906	0.198664	0.106922	0	0
SETIT_009742mg	3.11926	3.12061	2.56982	1.07837	1.25049	1.22602	1.16085	1.34087	1.59335	0.787623	1.04456	0.871177
SETIT_004134mg	5.6933	3.81754	4.04809	0.512617	0.251361	0.735128	0.201157	0.128961	0.137459	3.1812	3.52961	2.44077
SETIT_026003mg	0.0370474	0.0375058	0.0618969	0.0856163	0.0359844	0.0993931	0.0403162	0.0161541	0.0573954	0.0370687	0.0503854	0.0129413
SETIT_033756mg	5.66514	7.30487	7.86324	4.69543	4.02558	6.2395	4.96444	6.24054	5.40458	5.93689	5.2311	5.96805
SETIT_029814mg	10.7125	9.50596	9.34352	9.84979	9.84207	9.43232	9.48968	10.7449	10.99	9.59125	10.9403	9.83152
SETIT_031559mg	0	0	0	0.0682876	0.0446463	0	0.150063	0	0	0	0.0375082	0
SETIT_020700mg	4.36804	4.55333	4.87551	4.4645	3.93274	3.63558	3.77671	3.51356	3.62459	5.08899	4.94781	4.5148
SETIT_031182mg	3.29987	2.82368	3.46345	2.77544	2.64555	3.27341	3.33453	2.86632	2.54398	3.41969	2.95988	3.34834
SETIT_015911mg	1.53719	1.33389	1.60869	0.833735	1.10204	0.693121	0.716924	1.14904	0.884549	0.659174	1.25437	0.421904
SETIT_020761mg	0.0548311	0	0	0	0.0532579	0	0	0	0	0	0	0
SETIT_021713mg	20.5745	21.2271	21.8201	28.3728	29.2214	28.5741	26.3009	26.7236	26.663	20.9613	23.5819	22.4625
SETIT_009354mg	2.2135	2.53399	2.80155	3.37171	3.85093	3.46671	2.95256	3.04211	2.74339	2.73342	2.17207	2.73072
SETIT_013022mg	0.19365	0.196045	0.209056	0.230155	0.451424	0.440077	0.126442	0.135102	0.0360012	0.155009	0.347646	0.162349
SETIT_037060mg	2.73747	2.3032	2.70994	3.60891	3.24281	2.90734	1.49957	1.93563	1.92564	2.63725	2.89037	1.99649
SETIT_011434mg	0.53293	0.222157	0.217562	0.776217	0.94393	1.30609	0.136459	0.76548	0.786784	0.533236	0.46046	0.722748
SETIT_028703mg	4.46142	4.9072	4.68168	3.91847	4.41176	4.39718	5.07644	5.28547	4.9263	4.27447	4.21872	4.78563
SETIT_013713mg	59.2101	61.066	62.7713	50.427	50.6206	52.1888	57.8303	59.8312	59.8189	56.7708	56.0911	54.2863
SETIT_003401mg	16.0541	14.821	16.972	18.6228	15.0711	15.2392	18.3593	18.4298	17.1818	15.3658	16.026	15.0915
SETIT_028532mg	0	0.242174	0.221354	0.616002	0.18588	0.317114	0.468578	0.0834451	0.444721	0.143611	0.156162	0.300823
SETIT_020234mg	0.0487997	0.0494034	0	0	0	0	0.557607	0.170228	0.272169	0	0	0
SETIT_000015mg	14.6805	16.2132	14.9	13.7997	14.8877	15.0129	13.9797	14.1805	13.5211	15.1419	12.2774	14.9683
SETIT_000291mg	0.123892	0.109747	0.0716511	0.0511274	0.110309	0.0488802	0.421323	0.333133	0.364683	0.129128	0.181133	0.113604
SETIT_040866mg	0	0	0	0	0	0	0	0	0	0	0	0.0538315
SETIT_037031mg	11.0669	11.0945	11.853	14.7491	14.674	15.0772	14.1441	14.7015	15.648	12.2129	12.0344	10.6049
SETIT_025648mg	0	0.062536	0.0952661	0.0611803	0.0599994	0.0584912	0.0336111	0.0538697	0.0287098	0.0618072	0.0504066	0
SETIT_012809mg	0.596831	0.213252	0.703873	0.417259	0.272803	0.797837	0.878723	0.489865	0.717952	0.667429	1.37512	0.882991
SETIT_040381mg	0.0560916	0.113571	0.173012	0	0.108964	0	0	0	0.0521397	0.112248	0	0
SETIT_014003mg	2.03953	1.66878	1.81687	2.30594	1.82723	2.36331	2.36137	2.21719	1.39374	2.05002	1.84667	1.70792
SETIT_029100mg	20.0274	22.4468	22.7397	21.9602	23.9133	23.2538	18.7021	21.0563	19.8139	25.2383	25.5728	26.0458
SETIT_001738mg	79.0361	80.5752	78.4532	105.477	100.559	107.473	95.2405	100.016	97.3027	72.8619	76.1869	70.2774
SETIT_017394mg	0.761893	1.05934	0.918443	1.2704	1.07726	1.26935	1.79467	1.3625	1.70778	1.00357	0.830265	0.758002
SETIT_000325mg	1.47673	2.05782	1.77731	1.0783	1.33874	1.667	1.29192	1.35348	1.45343	1.65721	1.72958	2.09374
SETIT_035780mg	10.6848	11.8756	11.5947	9.28785	10.4519	10.1573	9.55348	9.3547	10.3161	12.4713	11.4234	11.5153
SETIT_014584mg	37.4322	35.3525	35.5273	28.3029	28.4397	29.0567	33.7844	28.7635	28.8846	44.0311	39.0248	39.8891
SETIT_003817mg	11.2805	8.7351	5.07189	9.35128	7.0584	5.35745	7.19617	9.35946	9.79546	6.6342	20.8051	9.78328
SETIT_036492mg	29.6414	28.8471	30.776	28.5288	25.971	27.627	30.4579	28.057	27.8123	27.9527	25.3513	27.5549
SETIT_040576mg	1.02556	1.19399	1.10716	1.47283	1.09575	0.631213	1.08815	1.87817	1.14397	1.51357	1.69467	1.07474
SETIT_035082mg	17.7082	17.1058	18.9085	17.5219	18.0622	17.4241	17.5138	19.1433	18.032	16.5428	15.6848	14.9699
SETIT_021143mg	0.84143	0.866612	1.14766	1.22838	1.11491	1.14215	1.92132	2.2141	2.26958	2.02448	1.72647	2.52301
SETIT_006385mg	7.4134	7.59972	7.502	7.44526	6.73678	6.79357	10.6776	10.4944	11.1956	8.3111	8.43871	8.1171
SETIT_035142mg	0.121459	0.229529	0.143611	5.18077	4.89201	5.09873	7.02296	6.40474	6.08918	2.80327	2.66943	2.69842
SETIT_024536mg	0	0.0290608	0	0	0	0.21745	0	0.125168	0	0	0	0.0601646
SETIT_022823mg	33.8037	30.1607	30.8746	33.8687	34.5808	33.0716	26.9284	23.9657	25.0789	36.2663	27.8867	28.6277
SETIT_028651mg	7.01672	6.65505	6.88281	5.98584	6.66171	6.23209	5.71324	5.83166	5.89977	5.85457	5.37285	6.3363
SETIT_027240mg	2.83429	2.6085	2.56487	3.06234	3.61753	3.4157	3.2628	3.06411	3.17893	1.61717	1.96876	1.96377
SETIT_014906mg	8.25841	9.69067	12.0127	7.99345	12.0322	8.88616	19.6082	23.2427	18.668	12.5825	9.95531	13.1784
SETIT_004600mg	14.9129	16.0184	15.4985	11.7063	14.8385	14.3088	17.8308	16.4025	16.4224	19.2	19.4517	23.0736
SETIT_021673mg	51.8653	54.4546	52.9837	40.6024	46.9969	43.5126	48.5098	52.6916	50.3629	46.0577	43.6247	49.4434
SETIT_032110mg	0.588539	0.322736	0.21746	0.0485753	0.0833659	0.0464402	0.133431	0.35286	0.17096	0.0613413	0.120064	0.102794
SETIT_020943mg	0.467892	0.442251	0.471944	0.351402	0.415697	0.359054	0.279926	0.282338	0.257658	0.789881	0.796183	0.864467
SETIT_033963mg	13.2436	18.0672	15.7832	17.0687	19.4634	17.1698	15.3948	21.0588	19.5806	17.4665	17.4261	20.2739
SETIT_018966mg	0.463708	0.821528	0.395882	0.688902	0.723861	0.595896	0.396489	0.433273	0.754315	0.745672	0.60813	0.433879
SETIT_017037mg	525.025	499.564	505.909	491.07	487.978	482.189	566.427	526.364	535.952	539.684	567.272	577.546
SETIT_016711mg	0.474896	0.314988	0.296748	0.113533	0.119294	0.124048	0.436605	0.371303	0.487103	0.155659	0.160354	0.248835
SETIT_038726mg	0.081918	0.0947788	0.0631681	0.023181	0.181869	0.166216	0.114616	0.122466	0.0217561	0.0702557	0.105044	0.0735826
SETIT_017980mg	1.20387	1.02289	1.15211	1.85239	1.49298	1.47581	1.42706	1.29358	1.33886	0.83889	1.00869	1.00252
SETIT_036600mg	29.5139	25.9605	28.2467	25.3359	23.6492	25.1533	23.9824	21.0154	21.0946	29.7026	29.4584	27.0202
SETIT_021267mg	8.4295	9.84511	9.86436	6.50897	7.29523	7.81068	6.93868	7.86342	7.41558	9.63995	8.94749	9.28094
SETIT_032131mg	0	0.269473	0.0684184	0	0	0.0420073	0.0482777	0.116065	0	0.0887776	0.0724022	0.0464908
SETIT_007765mg	0.828116	1.52701	1.14031	0.878772	0.804355	0.756132	0.804628	0.464258	0.769771	0.443888	0.724022	0.55789
SETIT_026442mg	0	0	0	0.0493188	0	0.0943021	4.28095	2.84437	2.45322	0	0	0
SETIT_012715mg	0.0784982	0.0794693	0	0	0	0.0247764	0.0284748	0	0.0972901	0.0785432	0	0.0548417
SETIT_026311mg	17.9759	18.2793	19.3456	13.9213	15.3155	14.8699	13.1284	13.5276	13.1028	18.8827	15.8306	17.6139
SETIT_022562mg	4.2373	4.48821	4.90535	6.11708	5.75565	5.21903	4.21999	4.49319	5.69044	6.8446	6.49762	6.48381
SETIT_031648mg	0	0	0.0634215	0.108612	0.0532579	0.129798	0.0596691	0.167359	0.050968	0	0.044743	0.172382
SETIT_030726mg	28.5048	26.1921	28.3269	26.063	26.0379	28.0627	24.4196	23.764	26.931	30.8599	29.3339	27.6026
SETIT_026979mg	56.2937	55.3593	57.2233	48.163	52.0993	53.5052	51.2818	47.9654	46.091	23.5577	24.485	26.7881
SETIT_015708mg	0.0101878	0	0	0	0	0	0	0	0	0.0101937	0	0
SETIT_034372mg	11.6474	13.3331	11.6569	9.73172	11.0604	9.76483	7.35226	8.08135	8.15253	12.5171	13.4288	12.9988
SETIT_034882mg	6.24294	6.37373	6.44005	6.85687	7.00348	7.1137	10.0508	10.4997	11.0722	5.26341	5.87759	7.3898
SETIT_010981mg	0	0.0555789	0	0	0.0710992	0	0	0	0	0	0.0298659	0
SETIT_040273mg	0.722959	0.59198	0.590276	0.526497	0.361434	0.201342	0.728898	0.611931	0.612726	0.819114	0.728754	0.657354
SETIT_010741mg	28.9438	29.7101	27.5705	21.1339	20.2255	20.2368	24.1839	22.0372	22.0213	27.7388	25.2546	26.4816
SETIT_004396mg	0	0	0.0883336	0.0226913	0.0222533	0	0.0249321	0	0	0.0229238	0.0560862	0
SETIT_010195mg	26.8431	26.9663	27.5937	26.5666	26.9604	28.5808	36.2151	32.389	32.779	37.9086	33.4498	32.5579
SETIT_013477mg	49.7012	50.0352	52.0806	38.1165	39.4687	37.8693	42.3806	44.5602	42.7027	43.069	41.3844	41.9928
SETIT_000463mg	50.8946	51.2729	53.1117	50.4553	56.4148	52.973	48.3352	49.6217	47.7196	48.0826	51.5107	51.8251
SETIT_039770mg	0.783205	0.640415	0.60394	0.656367	0.55592	1.36913	0.688404	0.394047	0.476016	0.482249	0.516201	0.631357
SETIT_032653mg	1.85023	2.0136	1.97959	2.56551	2.35874	2.27755	1.81213	1.37151	2.19283	3.19347	2.88751	2.85996
SETIT_024017mg	19.2024	17.3589	19.3692	49.8553	37.5462	44.8155	21.0058	13.1606	14.7736	16.4041	14.8511	16.5504
SETIT_037121mg	0	0.0226621	0	0	0	0	0	0	0	0.022398	0	0
SETIT_025035mg	6.62408	8.0615	8.65357	8.13102	8.72698	6.73937	9.08736	9.11058	8.76116	6.53974	6.82855	6.68326
SETIT_031997mg	0.5987	0.217284	0.339716	0.559403	0.768047	0.60969	0.50401	0.59107	0.430514	0.972033	0.765084	1.10093
SETIT_023020mg	0.393703	0.383811	0.337322	0.375491	0.35408	0.414216	0.301495	0.292474	0.162651	0.13131	0.0832914	0.106966
SETIT_030297mg	7.68678	7.4604	8.23247	9.34837	10.4442	8.91674	7.3164	7.90663	7.70501	6.58462	5.7096	5.28994
SETIT_002249mg	0.509289	0.725322	0.818721	0.615555	0.779744	0.63754	0.751492	0.888278	0.609813	0.526855	0.584639	0.524666
SETIT_005212mg	0.840167	0.722977	0.388719	0.728107	0.795659	1.01432	0.754296	0.732689	0.605254	0.525406	0.719867	0.990514
SETIT_021087mg	3.78266	4.52853	4.33678	5.68204	5.79593	5.9052	6.53145	6.17336	6.06345	4.40622	3.45527	4.22348
SETIT_006181mg	0.0142828	0.0144595	0.0110137	0.0848765	0.131794	0.0946701	0.170974	0.137013	0.159318	0.014291	0.011655	0.0149678
SETIT_019358mg	0.190837	0.331196	0.504538	0.810041	1.19161	0.877695	0.712028	0.665697	0.734907	0.681951	0.978846	0.571395
SETIT_036782mg	2.10482	2.4566	2.55347	2.46974	1.79701	2.15807	2.3489	2.50198	2.16838	2.95112	1.95824	2.4165
SETIT_012769mg	0.0246463	0.0249512	0	0.0122052	0.0239391	0	0.0134105	0.0322402	0	0.0246605	0	0
SETIT_011923mg	0.325331	0.267602	0.39982	1.64129	1.98485	1.34773	1.49359	1.33877	1.27579	1.74966	1.485	1.77924
SETIT_020851mg	8.36746	8.97898	9.40269	7.80277	8.06644	8.51701	8.65523	8.31448	8.23271	11.9371	9.95019	8.75557
SETIT_037321mg	1.65467	0.989132	1.30024	6.46167	5.0971	5.40172	2.65813	1.80031	2.54884	4.61997	3.96069	4.42588
SETIT_026315mg	0.712838	0.730678	0.577163	1.98566	1.40208	1.64527	1.63874	1.54635	1.65654	0.588429	0.516246	0.831062
SETIT_028169mg	0.0234051	0.0473894	0.0541441	0.127496	0.0341004	0.0443243	0.0382054	0.0612331	0.0326342	0.0585464	0.00954946	0.0858463
SETIT_004874mg	0	0	0.103298	0	0.0371761	0.126846	0.0833027	0.100134	0.142311	0	0.0468485	0
SETIT_038430mg	0.276225	0.838926	0.544335	0.364773	0.327921	0.0581233	0.233798	0.133827	0.342351	0.491348	0.525941	0.675432
SETIT_0082181mg	62.8193	62.2801	66.7661	64.2607	65.4374	68.2506	51.2838	51.3813	51.1828	63.977	62.7504	64.3047
SETIT_031055mg	47.2941	44.5572	44.3469	45.5255	41.6014	41.7005	50.5851	47.6855	50.9761	45.9388	44.4249	47.2649
SETIT_027473mg	0	0	0.0157119	0	0	0	0	0	0	0	0	0
SETIT_008306mg	0	0	0	0	0	0	0	0	0	0.0163167	0	0
SETIT_031850mg	0.581237	0.367767	0.6723	1.36722	1.79953	1.37592	1.9371	0.982085	1.14811	0.945052	0.889308	0.951735
SETIT_027530mg	33.4438	33.0211	31.9049	32.1525	35.5336	33.1071	28.8544	29.9917	29.5515	28.0401	29.6277	31.8152
SETIT_028545mg	0	0	0	0	0	0	0	0	0	0	0.074201	0.0476458
SETIT_023329mg	0.505322	0.453108	0.21153	1.08677	1.02372	1.01166	0.204252	0.516224	0.22815	0.361152	0.459476	0.574945
SETIT_000801mg	52.3094	55.9404	53.6092	55.5599	55.2094	56.637	51.565	56.3275	54.4699	55.8317	54.2624	52.3727
SETIT_012750mg	2.18041	2.47495	2.19084	2.12214	2.52125	2.43106	2.14682	2.04965	1.80744	2.79555	2.91149	3.05652
SETIT_034210mg	0.195786	0.287402	0.192491	0.213303	0.171152	0.194658	0.117184	0.204888	0.195641	0.220386	0.163758	0.138493
SETIT_029178mg	14.7732	15.8871	15.9028	15.1085	16.0025	17.4522	15.4873	16.4031	16.4372	13.6548	13.181	13.9997
SETIT_036503mg	47.0581	46.73	42.6137	56.4099	49.5725	54.5871	47.3664	46.4352	47.3865	48.3024	48.8166	48.163
SETIT_040811mg	0.513472	0.471468	0.570897	0.56769	0.614724	0.30529	0.493803	0.34365	0.244197	0.37039	0.545674	0.337874
SETIT_001544mg	1.08185	0.998079	0.95533	0.743133	0.381343	0.710469	7.79492	7.44875	8.27212	0.750748	0.555314	0.557723
SETIT_002883mg	75.6188	77.1855	79.4656	80.996	74.951	75.4876	81.5309	78.9734	78.9383	82.3125	73.1639	72.5934
SETIT_004930mg	2.83276	3.30159	2.88192	6.03566	4.39312	5.95069	4.32615	4.44254	5.99657	4.07294	5.439	4.14108
SETIT_020040mg	1684.27	1662.99	1708.99	1101.04	1324.58	1133.04	1303.24	1358.91	1347.16	1181.04	1199.96	1353.48
SETIT_019081mg	0.836566	0.956701	0.884009	3.6211	3.19006	4.53279	2.54569	2.67501	2.56329	4.71226	6.00479	6.18549
SETIT_021473mg	12.9414	13.8236	13.7967	14.2004	15.4587	15.1273	13.511	15.1919	14.4456	13.0335	12.6517	13.0806
SETIT_009051mg	0	0	0	0	0.126963	0	0	0	0	0	0	0
SETIT_029863mg	24.1033	24.5216	25.8838	27.9926	25.1645	27.3317	24.6258	26.4725	26.0986	29.6696	26.6374	27.1148
SETIT_013432mg	10.8674	12.3819	13.362	7.19649	8.34469	7.55258	12.6335	12.6123	12.5947	11.2099	11.3617	11.4417
SETIT_021438mg	1.73055	2.17582	2.27072	2.05954	2.01979	1.80383	1.95918	2.33678	2.15997	1.6338	1.78797	1.54297
SETIT_025443mg	0.893805	1.71612	1.18832	1.46524	0.928032	0.933889	0.838507	1.29015	0.773533	2.00451	1.20721	1.48575
SETIT_020203mg	4.94335	4.92751	5.58099	5.43583	4.86306	5.05288	4.64845	4.26676	5.06635	6.17639	4.75786	5.75158
SETIT_040181mg	0	0	0	0	0	0	0	0	0.00475987	0	0	0
SETIT_023064mg	17.9009	16.8826	20.2227	19.8826	18.1891	18.3573	15.6022	16.7868	15.949	19.577	18.4248	15.342
SETIT_018452mg	0.757831	0.540532	0.478124	0.699399	0.334585	0.244631	0.955898	0.615825	0.480298	0.603166	1.04004	0.216592
SETIT_040719mg	0.370631	1.18818	0.595413	0.703574	1.04999	0.672649	0.873887	1.05046	0.775165	0.927108	0.680489	0.938643
SETIT_011133mg	4.01233	4.46045	4.33742	8.43827	8.6947	8.37997	8.41489	7.80643	9.00542	4.25601	4.00975	4.89665
SETIT_017801mg	10.4555	11.3798	13.1139	2.95109	2.82098	3.10657	10.0319	9.22121	9.35894	10.5799	11.4548	11.746
SETIT_009152mg	11.9807	15.6712	14.0951	0.66538	1.19632	1.48431	7.37181	10.4236	10.2779	13.3039	14.2077	16.8087
SETIT_030607mg	0.767462	0.565059	0.789067	0.978934	0.756735	0.935906	0.518822	0.314361	0.756626	0.616648	0.483928	0.779893
SETIT_030487mg	23.9354	22.6421	22.2574	26.0645	23.2385	23.5208	33.0853	28.1547	30.474	22.5967	20.991	22.3374
SETIT_032101mg	0.0385768	0	0	0.0382075	0	0.0365281	0	0	0.0358589	0	0	0
SETIT_007569mg	3.67433	3.62292	3.98437	1.9333	2.45362	2.6094	3.64449	3.5047	3.04189	2.85307	3.54487	3.1085
SETIT_020956mg	21.6319	25.2885	24.0045	24.6519	26.3852	25.5621	22.0917	24.6992	23.6948	24.9166	22.1903	26.5717
SETIT_013576mg	7.85189	8.15871	8.76261	6.44329	7.31568	7.66667	5.94235	6.37124	6.31852	7.2535	6.12299	7.63645
SETIT_039945mg	6.40168	6.79961	5.78614	7.79556	9.327	9.68878	8.85091	7.55044	7.95046	16.5384	16.0141	16.6617
SETIT_004084mg	11.5055	13.4529	12.8666	12.4363	10.9019	11.321	9.98791	9.9518	9.71783	14.2539	11.6554	11.9785
SETIT_027011mg	0.119024	0	0.0917808	0.353652	0.173413	0.422635	0	0	0	0.357276	0.461343	0.43656
SETIT_020451mg	0.211153	0.178137	0.217097	0.104565	0.273459	0.166616	0.229783	0.245521	0.294414	0.352123	0.172303	0.700715
SETIT_010632mg	3.97759	4.54367	4.70605	3.49264	3.88653	3.74386	4.5482	3.70691	3.56491	4.94217	4.89288	3.40933
SETIT_038199mg	0.24366	0.370012	0.109602	0.0804424	0.177502	0.0961332	0.176773	0.42498	0.0377488	0.0406333	0.331383	0.234066
SETIT_016838mg	6.37745	7.18774	7.26776	6.57957	6.63001	6.88796	6.80461	8.00931	7.1014	7.85176	6.83037	7.24022
SETIT_000088mg	13.2791	14.418	14.0073	12.7254	14.8807	14.3696	12.8832	13.6919	14.4226	12.7507	12.4189	13.6883
SETIT_018912mg	1.50328	1.24517	1.84418	1.42121	1.5763	1.81166	0.57629	1.08751	0.7622	1.26485	1.2964	1.36055
SETIT_033526mg	30.4549	32.4923	29.091	38.5286	34.9789	39.5009	36.2058	32.7931	31.8137	30.6684	29.786	27.2974
SETIT_040596mg	0.0325331	0.131742	0.0501735	0.0644433	0.0631993	0.0616107	0	0	0	0	0.0265475	0
SETIT_003632mg	0.0578653	0.117162	0	0	0.0281025	0	0	0	0	0	0	0
SETIT_015396mg	0.0293974	0.0744028	0.102009	0.131022	0.114216	0.153099	0.111969	0.128184	0.109305	0.176486	0.179915	0.200247
SETIT_032388mg	0	0	0	0	0.0160676	0	0	0	0	0	0	0
SETIT_015405mg	0.170894	0.384462	0.322126	0.959127	0.534858	0.898989	0.413272	0.231828	0.494211	0.20899	0.216925	0.358178
SETIT_005404mg	24.3714	24.6729	25.6554	23.969	18.8009	20.7128	20.7622	19.2995	21.5434	25.5171	24.8331	20.1727
SETIT_039349mg	0.0650663	0.131742	0	0.19333	0.252797	0.0616107	0	0	0	0.325518	0	0
SETIT_008061mg	0	0	0	0	0	0.04864	0.0559005	0.268781	0.047749	0	0	0
SETIT_033642mg	14.5688	16.4398	13.3715	15.2388	16.7049	16.5205	10.3633	12.7051	11.0651	14.0439	14.324	13.1077
SETIT_028500mg	3.90398	5.30437	5.14938	4.75693	4.24101	4.45056	3.85713	3.11338	3.79604	3.93191	4.86238	5.1409
SETIT_011685mg	0.130439	0.0155357	0	0	0.0447165	0.0435925	0.434196	0.602222	0.606247	0	0	0
SETIT_026764mg	4.4988	4.23458	4.37407	4.12788	3.47824	3.88945	1.19528	1.57457	1.6084	4.53149	4.14992	2.50706
SETIT_013258mg	7.59449	7.82351	7.96128	7.6285	8.29367	8.59538	7.90718	8.57406	7.79875	7.19836	7.5832	7.3564
SETIT_039656mg	7.65838	8.04498	8.28636	7.92851	7.87286	8.13388	7.2338	7.33453	7.30134	7.53736	7.58922	8.14385
SETIT_030595mg	1090.66	994.187	1042.91	1508.51	1498.12	1446.91	708.405	678.548	711.464	888.255	905.11	934.053
SETIT_036703mg	54.4925	53.0655	56.2945	59.059	61.2005	58.9307	52.3222	53.9741	52.9717	49.253	43.3882	47.4889
SETIT_017769mg	3.38905	3.99948	3.65412	2.898	2.58369	2.89189	3.31284	3.65143	3.37006	3.12484	3.57748	3.21087
SETIT_040607mg	1.91094	3.10019	2.4477	2.50241	3.1453	2.30914	2.26228	3.06104	2.72764	2.52805	2.662	2.76507
SETIT_004277mg	130.533	131.716	132.183	174.138	163.077	173.182	149.594	159.071	157.349	140.967	129.419	125.171
SETIT_036595mg	8.57441	7.86175	9.58824	9.09306	9.02465	9.53748	6.71069	8.03855	7.56879	9.26899	9.12664	9.56345
SETIT_009435mg	10.9262	13.0997	12.9173	15.3995	17.0817	18.3205	21.6497	22.8309	21.9333	13.3032	13.1786	12.949
SETIT_015222mg	5.18801	6.00719	5.85496	5.44878	5.68479	5.22975	5.55167	5.36794	5.38511	5.45594	4.9082	5.64634
SETIT_010888mg	12.0114	10.9203	12.925	10.2201	10.4016	10.3396	8.06343	6.78827	7.76487	9.91121	8.6495	10.7484
SETIT_036711mg	12.1086	11.1892	12.4888	12.7591	11.8786	11.5189	11.8259	11.6915	12.0048	13.9788	11.7622	10.6194
SETIT_002093mg	6.18678	6.58712	6.32101	8.61657	8.57451	8.40225	6.22547	7.03705	6.90616	5.48626	5.73455	5.05653
SETIT_023343mg	17.55	14.4234	15.6394	18.9027	14.7748	15.7051	17.9522	15.6008	15.0855	16.0774	13.7238	15.7162
SETIT_014108mg	1.29629	1.33986	1.53084	1.31081	1.30312	1.33903	1.96309	1.95262	1.92119	1.4603	1.47943	1.66244
SETIT_0390052mg	9.81578	8.3771	9.06739	10.2859	8.06984	8.56488	9.84335	9.58263	7.8163	9.18452	6.97099	6.42467
SETIT_009249mg	15.3648	17.5561	17.3535	19.8443	21.4431	20.4186	15.9047	17.5378	17.1848	14.8005	15.3514	16.4722
SETIT_000745mg	3.08428	3.32779	3.68481	3.03703	2.56699	3.28201	2.25276	3.55336	3.10543	3.1935	3.40282	3.1009
SETIT_0380471mg	19.8331	19.027	18.2303	17.6348	16.766	18.733	19.1072	20.574	20.1828	19.7455	20.4218	15.8603
SETIT_011996mg	14.8127	19.3679	16.9502	18.2637	17.7014	19.3011	17.8585	18.8682	24.2062	17.5866	17.2324	17.9668
SETIT_028389mg	2.40616	4.1088	2.88373	2.38313	2.36528	2.27838	2.80775	3.91862	2.42527	2.46556	2.62584	3.12915
SETIT_032401mg	0.216353	0.21903	0.074148	0.2619	0.303544	0.671496	0.313924	0.115302	0.312838	0.120265	0.0882737	0.151152
SETIT_026156mg	21.5173	23.285	22.7395	21.6015	22.7936	21.1844	22.3225	22.6084	22.464	21.7092	19.9009	22.0541
SETIT_038862mg	9.24626	10.4874	10.6409	10.0134	10.6592	11.2535	8.52906	10.4594	9.73789	10.7935	9.1646	10.8315
SETIT_007138mg	2.82109	2.76011	2.4936	0.542735	0.525688	0.409979	1.44298	1.49854	1.68534	2.3218	2.26341	2.48137
SETIT_021104mg	3.44273	3.72569	3.25892	13.2393	14.7088	13.7455	7.31212	7.4706	7.0801	2.82228	3.56492	3.05048
SETIT_031841mg	0	0	0	1.63879	1.57222	2.08901	0.561065	0.501901	0.646429	1.33166	0.968624	1.2942
SETIT_011189mg	89.8878	85.5183	86.2228	88.7912	89.4678	89.4592	90.9589	87.9573	84.8536	89.5739	85.5552	91.9852
SETIT_025588mg	0.666768	0.763063	0.290609	0.775234	0.59132	0.631357	0.220835	0.91013	0.350317	0.638144	0.686029	0.881024
SETIT_023250mg	2.10847	2.15469	1.99399	1.73366	3.38108	1.82698	1.64511	2.89688	2.10783	2.84607	2.12632	3.27267
SETIT_024993mg	6.01156	4.82101	3.52669	3.17547	3.15997	2.07601	3.92519	4.17347	4.1417	3.39671	6.65611	4.39754
SETIT_008445mg	0.097739	0.0848127	0.0323005	0.0276581	0.00678104	0.0264424	0.265907	0.164383	0.240111	0.0698536	0.0569689	0.0365807
SETIT_034650mg	10.9714	11.1695	11.3946	11.0697	10.9025	11.3608	8.98249	11.3943	10.1284	9.60118	10.0084	10.6727
SETIT_025042mg	0.0168857	0	0	0	0	0	0.0183756	0	0	0	0	0
SETIT_012998mg	0.495774	0.531431	1.12441	0.375491	0.453222	0.911274	0.253891	0.457785	0.677712	0.641958	0.666331	0.55011
SETIT_006215mg	6.10167	8.46422	7.78391	6.71923	6.43042	6.39804	6.51377	6.62461	7.18805	8.59094	8.70498	8.45417
SETIT_034572mg	6.28219	6.14729	6.11608	3.36492	4.15796	4.10608	9.31026	8.28515	8.8254	7.05838	6.82506	7.14016
SETIT_038516mg	2.05546	3.18503	2.87887	3.19908	2.48542	2.42294	1.55208	2.08517	2.84647	2.60228	3.25188	2.81343
SETIT_037378mg	24.5824	21.1375	22.2336	20.9219	19.6503	20.3161	21.2474	20.734	20.56	28.7199	24.2455	24.4626
SETIT_018780mg	1.3669	1.28035	1.14269	1.53095	0.91821	1.02819	1.36239	1.25889	1.30622	1.17595	1.17796	1.29858
SETIT_008092mg	0.618993	0.641224	0.632719	0.242375	0.19575	0.19083	0.250645	0.276181	0.307762	0.87861	0.693054	0.965473
SETIT_024157mg	0	0	0	0.00408904	0	0	0	0	0	0	0	0
SETIT_003076mg	4.83942	4.99508	4.38844	4.35126	4.1491	4.512	5.28848	5.58782	5.00107	4.477	4.53366	4.56859
SETIT_039974mg	0.0613833	0.186428	0.0473335	0.243182	0.268299	0.116247	0.166998	0.428247	0.0570585	0.245674	0.275493	0.192981
SETIT_023945mg	52.3829	52.7373	53.6558	42.0797	40.041	42.8151	45.5481	42.4677	47.8992	46.6083	46.964	48.6544
SETIT_029153mg	5.07284	4.75417	4.89745	3.62493	3.72487	4.20459	4.48077	4.67619	4.67165	4.07271	3.74422	3.70858
SETIT_030836mg	0.107567	0.119788	0.12442	0.223729	0.188066	0.122226	0.163882	0.0938068	0.159982	0.139918	0.0526658	0.078908
SETIT_000936mg	8.15565	9.01841	8.08384	10.5043	12.5114	11.1778	12.132	11.7064	11.8596	8.46677	7.90474	9.11531
SETIT_001448mg	0.757237	0.425892	0.353233	0.777764	0.962518	0.601944	0.366245	0.497314	0.243318	0.458344	0.518744	0.558424
SETIT_029566mg	1.06086	1.08375	1.53198	2.67452	1.99528	2.3378	0.556243	0.798996	0.654425	0.511436	0.842069	0.434588
SETIT_025883mg	21.1119	24.9583	23.0574	34.8637	38.6865	36.7777	49.1849	54.8218	53.3517	19.8673	18.9758	20.3425
SETIT_023651mg	0.116498	0.196565	0.0299444	0.0769217	0.226311	0.0735407	0	0.169325	0.288774	0	0.0950639	0.162779
SETIT_002128mg	4.9945	4.28605	4.45695	4.58206	4.67241	5.5775	5.74233	4.49471	4.87075	4.30977	3.69506	3.67796
SETIT_036255mg	2.33719	3.02336	2.5198	3.05427	2.00738	2.34626	1.89578	1.8023	1.85067	2.18696	2.03962	2.29052
SETIT_040360mg	1.51193	2.09062	1.62084	1.78964	2.1491	2.16491	2.56832	2.89431	1.67963	1.69728	1.38421	2.08682
SETIT_0304782mg	0.118064	0.358573	0.728325	0.935467	0.688057	0.447175	0.256962	0.617763	0.548728	0	0.770733	0
SETIT_009572mg	30.5326	33.0904	32.9892	27.8991	27.4138	29.9631	22.6585	24.3061	24.6329	30.1841	30.9815	29.855
SETIT_012194mg	10.9516	11.9487	11.7704	12.3079	10.1413	11.7669	9.69483	9.20419	10.4964	9.70876	11.8538	11.5362
SETIT_039060mg	2.78855	2.69473	2.72975	2.60941	2.54146	2.51187	2.15772	2.43183	2.55842	2.96227	2.8296	2.57123
SETIT_022201mg	25.0449	27.9015	28.2943	11.7133	10.8583	12.756	25.5538	25.0734	25.3974	28.9689	28.2777	29.1396
SETIT_013427mg	0.686136	0.666273	0.869218	0.721173	0.550841	0.397774	2.08765	2.00268	1.59449	0.343265	0.54847	0.535611
SETIT_004609mg	0.560916	0.416427	0.173012	0.481473	0.290572	0.177042	0.162775	0.0652215	0.278078	0.0374159	0.259372	0.215532
SETIT_030323mg	0	0.0134614	0.0410138	0.105357	0.0258308	0.0377722	0.0144702	0.0231918	0.0618004	0.0266091	0.0434019	0
SETIT_005707mg	28.8413	32.3166	31.1777	36.2287	37.098	37.385	30.3671	33.5478	32.1866	30.0489	29.136	30.4249
SETIT_036480mg	26.8939	25.3622	26.9008	17.4135	15.1198	16.8564	19.965	20.9284	20.8864	26.6775	27.815	29.2881
SETIT_032410mg	0.171561	0.086842	0.161692	0	0	0	0.0207443	0	0.0354387	0	0	0
SETIT_038535mg	0	0.0180304	0.0274672	0	0	0	0	0.0155318	0	0.053461	0.0290666	0.0186642
SETIT_012148mg	4.79931	3.67463	3.63861	5.71202	3.52558	5.19363	4.12555	5.69772	4.3862	5.00383	4.83779	3.80379
SETIT_028398mg	0.0326419	0	0.0251706	0.0646588	0.0317053	0.0309084	0.106566	0.0284662	0.0303421	0	0	0.0342073
SETIT_0068981mg	36.0168	40.9655	40.3275	44.3547	48.0287	49.7248	49.9097	54.8345	52.1858	43.2103	48.1731	43.3558
SETIT_009799mg	0.529153	0.526771	0.605255	0.707517	0.779522	0.935295	0.556648	0.853704	0.606642	0.758888	0.76284	0.693161
SETIT_004132mg	32.6039	28.7113	26.4502	32.8521	32.424	28.0597	40.0985	32.0103	28.0715	25.3338	24.4699	21.5677
SETIT_005957mg	6.9234	6.54419	7.19647	8.49313	8.32918	7.84878	9.15664	9.14759	8.90231	6.58726	7.83935	6.89295
SETIT_029672mg	1.92533	2.07155	2.44572	2.94785	2.32179	2.51884	2.04459	2.14137	2.2479	1.49833	1.73807	1.68625
SETIT_004012mg	0	0	0	0.0226913	0.0445066	0.0867757	0.0498643	0.0199798	0	0	0	0
SETIT_026121mg	0	0	0	0.0148335	0.0290943	0.0141815	0.578591	0.509378	0.445494	0.0224782	0	0.0313902
SETIT_015363mg	8.86404	11.4473	10.2266	10.6143	10.3831	11.0861	9.4541	10.1154	10.1448	9.02531	8.40732	8.54939
SETIT_001179mg	6.17929	5.27542	5.27117	5.91693	5.70707	5.47814	5.78683	5.53909	5.62951	4.42569	3.75668	3.77529
SETIT_022452mg	5.90168	5.49083	5.11171	5.24831	4.97543	4.79134	4.30799	3.55196	4.20133	5.17733	4.62084	5.47694
SETIT_036193mg	0	0	0	0	0	0.02297	0	0	0	0	0.0197951	0
SETIT_032956mg	0.0916426	0.139165	0.0176667	0.998417	1.09041	0.542348	0.648236	0.919072	0.340744	0.366781	0.467385	0.480187
SETIT_037588mg	31.0507	29.1083	31.0422	27.5134	25.6561	26.5216	29.6125	27.7741	29.3405	30.4328	28.8235	30.1739
SETIT_027532mg	0.0208992	0.0105789	0.0241735	0.0620974	0.0101498	0.0197893	0.0113716	0	0.0777071	0.0209112	0	0
SETIT_031222mg	0.872764	0.698298	0.673	5.15856	5.41448	5.90486	2.54293	2.14831	2.66935	1.76061	1.30951	1.60796
SETIT_020779mg	0.13396	0.290608	0.118055	0.113723	0.130116	0.163087	0.354036	0.0500671	0.231255	0.153185	0.093697	0.0601646
SETIT_039374mg	0.464759	0.784181	0.477843	0.460309	0	0.513423	0.252883	0.270203	0.504017	0.232513	0.189625	0.243523
SETIT_004314mg	0.559997	1.70077	0.863642	3.09011	2.09801	2.57553	3.91762	2.37203	2.97453	1.04059	1.10977	1.34137
SETIT_035219mg	48.3269	50.4093	48.8574	48.5626	53.2524	50.7757	38.5342	37.7004	37.4437	37.5628	37.3626	38.821
SETIT_004786mg	0.443634	0.279184	0.453041	0.58189	1.00156	0.78338	0.313153	0.177757	0.222907	0.299924	0.21525	0.301562
SETIT_020440mg	0.346097	0.981061	0.880705	0.514175	0.90765	0.557118	0.640279	0.633828	0.450398	0.346296	0.649566	0.689119
SETIT_008403mg	0.101993	0.142968	0.160321	0.0233115	0.0381025	0.111434	0.0256136	0.0615777	0.0401107	0.0981264	0.102434	0.106884
SETIT_033373mg	13.7834	12.3206	14.3916	18.1691	15.8063	16.3709	14.7178	14.7473	14.4787	14.9273	13.8643	14.2983
SETIT_001336mg	92.6455	93.4865	93.191	83.5118	84.9573	87.8009	78.1142	76.4789	77.4223	89.3449	87.5464	93.0368
SETIT_019226mg	1.02192	1.39492	0.920831	0.5345	0.669169	1.15248	2.13671	1.88252	1.72907	1.09144	1.06815	1.14313
SETIT_0201163mg	0	0	0	0	0.15074	0.0979676	0	0	0.0961728	0.67289	1.30861	0.650543
SETIT_026637mg	0.665006	0.693034	0.837063	0.503665	0.455947	0.564868	0.872675	1.27927	1.35448	0.929585	0.670337	0.799381
SETIT_036033mg	26.3802	26.0394	26.3463	29.7727	30.2024	28.0608	25.4972	23.5802	24.1729	26.4968	28.1782	24.7235
SETIT_0274071mg	1.01214	0.878283	0.195119	3.43698	3.75685	4.6208	0.354036	0.725046	0.168006	0.687205	0.648938	0.719746
SETIT_008658mg	0.166837	0.143566	0.263732	0.0495718	0.0810248	0.173774	0.372192	0.269164	0.240377	0.325518	0.217826	0.288481
SETIT_027636mg	0.073383	0	0.113173	0	0.106916	0.0694858	0.17968	0.0639955	0.0511596	0.220275	0.119763	0.230706
SETIT_020418mg	2.86823	3.29692	2.46516	4.49788	3.62751	4.15872	2.95873	2.97031	2.47174	3.94607	4.72979	3.13101
SETIT_016301mg	19.2934	24.746	22.9864	23.4994	25.3217	25.8744	20.2511	24.7496	23.1396	19.6655	19.3842	20.5967
SETIT_034160mg	11.8399	13.5547	13.604	15.3527	16.2199	17.8758	13.4029	14.9278	15.044	12.5351	12.1191	12.2716
SETIT_040137mg	0.102891	0.0595222	0.0680062	0.0291159	0.14277	0.0278362	0	0	0	0	0.0239887	0
SETIT_016883mg	0.774383	0.816972	0.691422	0.540915	0.213773	0.378206	0.408049	0.398084	0.272775	0.473052	0.591997	0.546707
SETIT_038125mg	61.1559	56.2177	60.0784	40.1421	39.1571	38.4915	34.924	33.0603	31.0603	38.076	33.4263	37.2339
SETIT_016320mg	19.337	21.5632	20.1325	20.2828	21.3948	20.6331	16.7811	18.7967	17.2531	19.6159	20.5585	21.302
SETIT_031471mg	0	0	0	0	0	0	0	0.0531963	0	0	0.14933	0
SETIT_007050mg	0.938965	0.52215	0.754642	2.16121	1.56714	1.64045	2.66247	3.36766	2.50779	0.529297	0.45325	0.609798
SETIT_003848mg	0	0	0	0.0224802	0	0	0.0247002	0	0.0210984	0.0908422	0.00926075	0
SETIT_034695mg	138.823	144.835	143.513	181.676	186.328	185.59	135.222	136.311	135.635	164.509	166.487	168.44
SETIT_014275mg	3.96344	5.27872	4.90792	3.81049	3.47038	3.27321	4.9449	4.79572	4.30722	5.09047	5.2626	4.51299
SETIT_019288mg	0.195199	0.0988069	0.361249	0.154664	0.341276	0.147866	0.19118	0.170228	0.0181446	0	0.031857	0.0818238
SETIT_002796mg	0.170515	0.172624	0.075135	0.132693	0.0354905	0.115328	0.106034	0.180566	0.0905721	0.0974929	0.129204	0.127637
SETIT_006177mg	0	0	0.0129091	0	0	0	0	0	0	0	0.0546432	0
SETIT_010036mg	1.28425	1.41124	1.42943	1.27783	1.31655	1.37051	1.08449	1.4019	1.28475	1.59956	1.64577	1.72815
SETIT_019365mg	0	0	0	0	0	0	0	0	0	0	0	0.0868618
SETIT_026393mg	12.4293	12.7808	13.6372	15.1856	13.8404	17.0905	12.7144	16.0034	14.9371	11.0773	11.0843	11.0622
SETIT_014934mg	0	0	0.042281	0.0543061	0	0.0519192	0	0	0	0	0	0
SETIT_011457mg	1.45988	1.60284	1.07817	1.38481	2.53641	1.5381	0.49227	0.394489	0.554277	1.09039	1.32551	1.46524
SETIT_012698mg	0.176172	0.142681	0.230943	0.226831	0.171117	0.150134	0.306746	0.353362	0.343896	0.193901	0.0718795	0
SETIT_023924mg	0	0.336842	0.109958	0.376617	0.415515	0.360063	0.103452	0.0829033	0	0.0951189	0.0387869	0.0498116
SETIT_003314mg	0.0817872	0	0.110368	0.0810041	0.0397202	0.0387218	0.0445018	0	0.0760249	0	0	0
SETIT_023801mg	2.34791	2.26044	2.00576	3.44255	3.55496	3.94512	3.13122	1.84681	3.05976	1.24372	1.65296	1.80919
SETIT_012797mg	1.03959	1.28771	1.06572	1.7201	2.56599	1.87612	1.27773	1.57856	1.47794	0.966764	0.968085	0.6024
SETIT_008906mg	0	0	0.138233	0	0.0290201	0	0	0	0	0.059789	0	0
SETIT_040417mg	1.91833	1.80578	1.81663	2.13329	2.02674	1.37031	1.39173	1.67293	1.53291	1.71739	1.75763	1.23441
SETIT_021330mg	9.06659	10.2688	9.5294	10.4946	10.7139	10.966	8.85461	8.64834	9.36612	9.06567	9.72483	9.50779
SETIT_002745mg	14.1656	14.4718	13.4421	17.0943	13.8324	16.7309	13.8317	13.7825	15.0114	17.9167	18.3858	15.4775
SETIT_017300mg	6.33004	6.51868	6.36584	9.21975	8.90946	9.65725	6.35487	7.52404	7.10814	5.61579	5.75827	5.67234
SETIT_031659mg	0	0	0	0.395897	0.0970638	0	0.108748	0	0.0928905	0	0	0
SETIT_040510mg	5.67729	6.03928	5.8223	7.16424	8.80343	6.87663	8.26375	6.71027	6.75065	3.63324	3.56275	4.2281
SETIT_009258mg	0.124255	0.251585	0.082127	0.474681	0.525863	0.605089	0.202828	0.16254	0.152626	0.523947	0.738727	0.641767
SETIT_013387mg	4.24927	4.42438	4.27392	3.99405	3.78701	3.55911	5.04017	5.53908	4.96845	4.06048	4.00812	4.2394
SETIT_019114mg	0.0236892	0	0	0.0938494	0	0	0.0515587	0	0	0	0	0
SETIT_021970mg	1.73463	1.78367	1.47066	2.60851	1.91421	2.57125	2.86611	2.54233	2.00075	1.42667	2.08246	1.74167
SETIT_020627mg	9.09333	12.2341	11.3681	8.03284	10.4511	10.7873	10.184	12.5212	10.828	10.8687	10.2308	12.0819
SETIT_000605mg	40.2894	39.123	42.4964	39.7518	42.9032	42.8343	42.1532	41.3518	41.5184	39.5107	40.0013	40.5711
SETIT_019251mg	0	0	0	0.0785894	0	0	0	0	0	0	0.032375	0
SETIT_011603mg	1.96868	2.47689	2.85187	3.69115	3.29936	3.64744	4.97825	5.086	4.96632	2.45941	3.31044	2.70705
SETIT_017003mg	0.552102	0.661404	0.38316	0.492134	0.50051	0.514068	0.811102	0.625917	0.538864	0.506384	0.555645	0.61715
SETIT_032148mg	13.2046	11.3337	10.7357	9.9508	11.2922	11.552	7.02866	8.76174	10.6733	8.61665	8.66697	9.32551
SETIT_018257mg	20.2022	19.889	19.7215	21.0004	19.1255	19.0345	21.452	23.0992	21.3433	21.1154	20.1073	18.5013
SETIT_029593mg	0	0	0	0	0.0636947	0	0	0.0285937	0.015239	0.0656139	0	0
SETIT_036000mg	1.23972	1.46042	1.0168	1.27249	1.34645	1.10985	1.10381	1.36615	1.4457	1.21787	0.956445	1.14563
SETIT_026622mg	0.060197	0.0487534	0.037135	0.0476965	0.0467758	0.0456	0.301339	0.356975	0.302161	0.144556	0	0
SETIT_028687mg	4.48086	5.15412	4.84912	5.24934	5.5507	5.61217	5.39236	6.64387	6.19071	5.81751	6.03273	7.10443
SETIT_038383mg	0.0293238	0.0296866	0.0423975	1.96041	1.92256	2.38792	2.39732	2.22801	2.23514	0.0586813	0.0897324	0.0921901
SETIT_034157mg	0.46839	0.402506	0.40738	0.361415	0.386179	0.319743	0.675672	0.56996	0.779651	0.376017	0.333325	0.445191
SETIT_019840mg	8.29736	8.40001	7.98149	7.39612	7.17139	7.17756	5.46359	5.73968	4.90218	6.55726	7.51669	6.79409
SETIT_008547mg	0.139097	0.305104	0.299432	0.235348	0.27584	0.450007	0.655934	0.641893	0.457925	0.284152	0.184445	0.182209
SETIT_036165mg	4.14491	4.66129	4.7943	3.98389	4.01607	4.26313	5.12168	4.89673	4.81136	5.43438	4.90684	4.94281
SETIT_022088mg	10.387	10.0463	10.6303	9.27947	8.95912	9.86116	8.45534	7.56041	8.24448	10.8203	9.39544	10.1327
SETIT_003917mg	0.363402	0.210227	0.560449	0.462758	0.453825	0.540732	1.1864	0.362187	0.675597	0.259722	0.296541	0.435233
SETIT_024720mg	0	0	0	0	0	0	0	0	0.00954979	0	0	0
SETIT_014948mg	0	0	0	0	0	0	0	0.0324863	0.0173136	0	0	0
SETIT_001459mg	11.1493	10.4585	10.3314	10.5393	10.4821	11.4659	10.2593	11.7333	11.6669	10.3837	9.51256	10.4515
SETIT_026965mg	0.0207658	0.0420455	0	0.082268	0.04034	0.235956	0.0451961	0.0362187	0	0	0	0
SETIT_026469mg	58.9296	60.3876	60.7171	57.5335	51.2944	54.8342	55.3146	60.5653	60.0018	61.0146	61.7555	58.4441
SETIT_039479mg	20.4428	17.1504	16.1342	18.6067	17.609	18.1959	14.9136	14.487	14.6191	23.073	26.5853	20.35
SETIT_000481mg	12.7411	13.9757	14.5322	13.7218	15.3252	14.3836	13.6634	13.6301	13.252	12.9898	13.0416	12.9891
SETIT_009574mg	42.4171	41.5308	42.3601	37.1364	41.9615	40.6954	31.2234	30.0257	28.6289	35.1418	32.6004	35.7447
SETIT_018272mg	0.0214661	0	0	0.0425212	0.0208502	0.0406522	0.537284	0.486723	0.458936	0.0214785	0.0700667	0.112478
SETIT_033356mg	0	0	0	0	0	0.0604027	0	0	0	0	0	0
SETIT_004485mg	0	0.0315677	0.120224	0.046325	0.0151436	0.0295259	0.0339332	0.027193	0.0144925	0.0467997	0.0254449	0
SETIT_000268mg	1.08292	0.749843	0.992616	0.516041	0.501118	0.860959	0.939444	1.23395	0.811949	0.679771	0.73779	0.749433
SETIT_035386mg	2.844	2.78901	2.61007	2.5143	2.33599	2.83755	2.09098	2.18056	2.35383	2.40637	3.07355	2.44698
SETIT_032187mg	0	0	0	0.0556612	0	0	0	0	0	0.00937192	0	0
SETIT_006529mg	9.35351	8.28666	7.41644	7.39765	5.88008	6.16018	7.5158	7.45058	8.0763	7.78058	9.19112	7.97032
SETIT_029511mg	7.81661	7.54975	8.40196	8.74071	8.72784	8.47951	7.92424	8.15602	7.61392	8.92966	7.98711	8.25551
SETIT_030710mg	6.4412	5.2644	4.67349	6.29877	4.85727	5.49007	8.92211	9.31462	9.42318	6.21828	8.1392	7.37667
SETIT_020369mg	0.487997	0.203426	0.154948	0.597048	0.418231	0.326174	0.312385	0.500671	0.613715	0.545721	0.515334	0.0300823
SETIT_023913mg	0.733556	0.995442	0.541585	0.695616	0.651869	0.9015	0.611449	0.54444	0.362699	0.40603	0.19104	0.359833
SETIT_013117mg	8.4702	9.72126	9.12705	8.60779	9.55638	9.59575	8.3961	8.86667	9.23857	9.65422	8.04526	9.31226
SETIT_012395mg	0	0	0.0325802	0	0	0	0	0	0	0	0	0
SETIT_040649mg	1.92845	1.64984	1.63366	2.39421	2.61181	3.62635	2.8671	2.17917	1.96931	2.31003	2.30505	2.10632
SETIT_002212mg	24.2628	23.4853	23.9922	20.3142	22.6658	20.6489	22.8594	22.9698	20.6919	25.3103	24.125	26.6303
SETIT_009856mg	0.110609	0.0959808	0.0852922	0.1878	0.145805	0.119697	0.0859775	0.124019	0.161568	0.0158104	0.0257882	0.0331181
SETIT_022428mg	10.2794	9.78315	11.0177	10.3676	9.44735	9.75724	9.61368	9.89588	10.3378	11.9701	11.6695	11.062
SETIT_040402mg	0.683871	0.974393	0.527342	1.05361	0.934869	0.743486	1.04741	0.640564	0.659233	0.684263	0.620054	0.849382
SETIT_040682mg	0.937063	1.07239	1.00533	0.954992	1.25314	1.10591	0.724165	1.49226	1.07302	1.18219	1.13036	0.91084
SETIT_034527mg	0.145237	0.252898	0.20607	0.126585	0.157998	0.165029	0.101153	0.141857	0.140405	0.261577	0.260734	0.146114
SETIT_004400mg	0	0	0	0	0.0249471	0	0	0	0	0.0128494	0	0
SETIT_008913mg	0.622975	0.401343	0.131014	0.224367	0.6051	0.482637	0.616311	0.172862	0.13161	0.283333	0.439035	0.2374
SETIT_035544mg	3.99113	3.53818	3.15082	4.423	4.12388	4.07742	3.77044	3.44671	4.23936	3.60056	4.16169	3.33246
SETIT_003178mg	6.90892	7.59644	8.69944	19.7487	16.0547	17.9864	25.8294	26.6477	26.1764	25.5339	21.9231	20.6576
SETIT_020812mg	16.1211	15.7365	15.8215	18.6381	16.6428	17.8041	21.2761	18.464	19.8257	17.1443	16.0303	16.2733
SETIT_013172mg	1.18147	1.77758	1.36117	0.989775	1.0886	1.57859	1.43817	1.46608	1.24147	1.68677	1.31467	1.78133
SETIT_017947mg	0.0250041	0.101254	0	0.0619118	0.0485733	0.0473524	0.0680258	0.0654164	0.0929698	0.0375277	0.0612111	0.0786095
SETIT_004784mg	0.136185	0.183827	0	0.0674406	0	0.0214921	0	0.0395879	0.0421968	0.0454211	0.074086	0
SETIT_012488mg	0.668489	0.676759	0.171827	1.54487	1.38519	1.41367	0.945714	0.194324	0.517825	1.67218	0.781878	0.817304
SETIT_007164mg	485.846	481.987	480.842	417.508	398.815	432.543	389.415	386.15	391.346	513.906	479.631	478.13
SETIT_020179mg	0.512508	0.954983	0.727401	0.654732	0.930675	0.851016	0.606227	0.69309	0.697338	0.862102	0.721267	0.801736
SETIT_036959mg	57.8417	57.46	58.1928	65.0676	61.9384	63.3406	62.0108	61.6995	59.3669	52.0437	51.4268	51.4398
SETIT_021592mg	0	0	0	0	0	0	0	0	0	0	0.0115647	0
SETIT_030894mg	12.2753	13.0843	11.3427	12.0315	10.8422	10.1636	10.2301	10.1894	9.97738	9.92791	11.3599	11.0418
SETIT_001169mg	0.838865	0.575856	0.602554	0.688567	0.680856	0.593015	0.650271	0.54616	0.603515	0.776107	0.567312	0.891134
SETIT_011853mg	2.59843	2.83222	2.30388	3.28194	2.35678	2.5633	1.7242	1.89493	2.02822	2.01108	2.08341	1.68885
SETIT_006792mg	0.758404	0.685524	0.626588	0.429224	0.591946	0.615537	1.03165	0.944837	1.03228	0.907897	1.51402	1.29151
SETIT_036812mg	21.4628	20.276	19.9562	12.911	12.3326	12.5147	15.4891	14.8063	14.333	22.775	21.5606	22.9656
SETIT_011747mg	127.786	101.08	113.69	98.1619	77.3493	90.0444	74.4886	64.3628	65.9548	118.007	106.495	107.62
SETIT_039252mg	4.69107	4.97222	4.49134	3.28973	3.18035	4.03948	9.40481	7.70145	9.30643	3.49669	3.24993	3.97571
SETIT_000210mg	0.0827633	0.0372388	0.0744566	0.0273236	0.0446603	0.0565991	0.145106	0.0922247	0.119672	0.0828108	0.086296	0.130098
SETIT_017631mg	10.1962	10.3737	10.8431	8.732	9.19412	9.77958	9.93657	9.33423	8.2424	11.8567	8.53549	9.48374
SETIT_029896mg	11.0205	12.7975	12.7331	12.8857	11.64	12.6433	9.84705	10.0033	10.3361	12.243	11.6525	12.1151
SETIT_030472mg	0.494174	0.375216	0.531902	0.469049	0.239997	0.253462	0.604999	0.493805	0.756025	0.33994	0.495665	0.507083
SETIT_016659mg	62.9944	69.0138	67.951	69.3152	66.7296	72.0712	63.504	68.3773	63.8011	65.8566	65.6451	66.5443
SETIT_014505mg	9.41749	9.79401	11.278	9.20013	9.89568	9.93068	11.3664	11.1494	11.0486	10.3937	8.84916	8.32892
SETIT_006538mg	0	0.0475033	0.0180914	0.092947	0.0341823	0.0222154	0.0382972	0.0511503	0.0327126	0.082162	0.0670069	0.122932
SETIT_017713mg	4.32348	4.39142	5.78756	4.84738	5.01714	5.40445	5.41924	4.98987	4.84121	4.66861	4.70403	4.02241
SETIT_038208mg	1.40825	1.45537	1.92298	1.27853	1.48183	1.91685	0.862032	1.049	0.872686	1.20357	1.50826	1.47578
SETIT_006826mg	0.0856135	0.130009	0.0220059	0.211984	0.0692975	0.189156	0.434782	0.410638	0.291799	0.171325	0.151367	0.194391
SETIT_015081mg	19.1361	15.6127	18.4912	9.55176	9.95811	10.6128	17.8935	17.0481	16.4755	14.8222	13.0098	12.6105
SETIT_001536mg	32.1862	35.6508	35.3742	33.4208	33.9595	33.6181	35.5519	36.5718	34.9865	28.741	29.5717	28.8777
SETIT_036558mg	5.39744	5.27687	5.04994	14.7645	12.1827	14.4757	8.55878	6.45528	6.74689	5.57541	6.01513	5.41925
SETIT_019910mg	0	0	0	0	0	0	0	0	0.0171499	0	0	0
SETIT_016692mg	0.0161588	0	0	0	0.0156952	0.0153007	0.0791306	0.0422752	0.0375509	0.0161681	0.0131858	0.0423343
SETIT_002174mg	4440.38	4000.23	4126.44	4065.15	3696.25	3842.08	4733.85	4339.63	4472.73	4332.8	4190.61	4324.43
SETIT_036061mg	0.0545587	0.0736449	0.168284	0	0.0529932	0.0688816	0.158327	0.245826	0.118334	0.0727866	0	0.0762334
SETIT_008502mg	0.141448	0	0	0	0	0	0.153929	0	0	0	0	0
SETIT_013528mg	0.0176917	0	0	0.0175223	0.0343682	0	0.0385055	0.0154285	0.0164453	0.0177019	0.0144367	0
SETIT_010422mg	67.8333	65.2125	66.6495	34.1698	36.081	33.0034	64.6677	60.2462	60.6617	32.7163	31.9959	32.9334
SETIT_030613mg	7.61969	8.71206	8.87077	8.0227	7.71385	8.05005	8.11408	8.43796	8.35389	7.03912	7.05058	7.22708
SETIT_037935mg	1.21007	2.06852	2.08036	1.43426	1.21389	1.48392	1.48954	1.22827	1.38297	1.70698	1.813	1.95413
SETIT_036770mg	1.09577	1.26923	1.5453	1.23194	1.36158	1.40213	1.74034	1.67875	1.53244	1.4026	1.24861	1.40695
SETIT_024701mg	8.37539	6.22713	8.75119	6.8115	7.98075	8.12402	9.13908	9.95636	9.72635	9.17506	9.59414	8.46781
SETIT_013563mg	0.0802627	0.0650045	0.111405	0.0476965	0.0311839	0.1216	0.0262034	0.0769946	0.0895293	0.0481852	0.0523964	0
SETIT_010161mg	12.1588	12.627	11.6406	11.1024	12.7754	10.5507	11.0521	11.9264	12.0802	10.7301	9.7937	11.5907
SETIT_037158mg	2.89137	3.65893	3.04757	3.31462	3.26888	3.49783	2.85023	3.45477	3.10651	2.96817	2.99138	3.62521
SETIT_011191mg	20.2217	17.1673	18.6577	17.5953	15.7813	16.3428	19.3329	18.5671	18.5391	24.8221	25.1047	21.8157
SETIT_033019mg	3.73779	3.60867	3.68579	4.12555	4.4902	3.95447	3.64345	3.71518	3.28072	3.6289	3.75684	3.89435
SETIT_016294mg	40.796	46.9963	46.5939	54.3378	61.4563	58.3345	44.1745	51.0755	51.33	40.0349	39.0146	43.2163
SETIT_001775mg	308.347	297.183	302.828	340.557	350.701	368.974	350.407	340.213	351.94	344.915	361.932	350.042
SETIT_023749mg	0	0.0554057	0	0.0271023	0.106317	0	0.0595575	0.119319	0.0508727	0	0.066989	0.172059
SETIT_040016mg	21.9443	17.4643	12.7511	17.2704	12.4688	12.0082	21.7834	21.0888	21.3228	18.3493	25.9979	19.8696
SETIT_023117mg	6.17988	6.25633	6.52913	7.01419	6.57521	6.38976	6.29226	6.39904	6.80092	5.74276	6.61369	5.85838
SETIT_011374mg	0	0	0	0.0347716	0	0.0332432	0	0	0	0	0	0
SETIT_034423mg	1.19278	1.04889	1.25881	1.06495	1.22199	1.03875	0.805346	1.06677	0.963072	1.55499	1.53814	1.63319
SETIT_032918mg	2.80339	3.12338	2.74505	1.48376	1.75767	2.30338	2.32437	2.78108	2.27497	2.77531	2.69913	2.81347
SETIT_004501mg	0.0625637	0.0475033	0.0422133	0.0542191	0.0227882	0.0592411	0.136168	0.0682004	0.0145389	0.0156499	0.0765793	0.0655639
SETIT_000916mg	9.61872	9.42795	9.70397	9.03708	9.72375	8.69187	7.49624	8.51825	8.51805	10.3307	9.99372	9.91555
SETIT_007248mg	1.63999	1.33632	1.15666	1.8818	1.92318	2.04527	2.52469	1.55228	1.56163	1.0606	1.15873	0.985071
SETIT_016928mg	4.64017	5.41678	5.2562	6.14547	5.34554	6.04565	4.91258	5.34054	5.62561	4.62483	4.85046	4.60824
SETIT_019576mg	0	0.0705763	0	0.0690464	0	0	0.0379325	0	0	0	0	0
SETIT_034338mg	8.61031	9.02108	8.74725	7.55933	8.09452	8.46018	8.66922	8.75685	8.61558	6.8206	7.05338	7.41353
SETIT_029381mg	8.3256	8.86666	9.50948	8.24588	8.14119	7.92897	8.70267	7.84056	8.50621	7.0716	8.04271	7.16294
SETIT_016805mg	0.156974	0.217464	0.203865	0.253664	0.192594	0.156461	0.0719261	0.136893	0.0767971	0.322395	0.26967	0.0952379
SETIT_035940mg	35.8597	38.2079	37.3135	27.7037	27.8831	27.5621	28.6624	29.4068	30.9985	33.3098	39.5407	36.3884
SETIT_025784mg	1.76141	2.33862	2.40476	1.14396	0.560941	0.765577	0.534197	0.226635	0.456299	2.13802	2.49766	1.54327
SETIT_015302mg	1.04115	1.00384	1.12508	0.596264	0.626031	0.456045	0.585779	0.75355	0.790041	1.16223	1.25417	1.24695
SETIT_0266522mg	0.0541217	0	0.020867	0.0268017	0	0	0	0.0235991	0	0.0541527	0	0.0850756
SETIT_0193141mg	2.32289	3.20808	3.11803	1.8888	2.15178	2.10448	1.54479	1.74438	2.00595	2.77615	3.30543	2.91512
SETIT_012767mg	0	0	0	0	0	0.0197049	0	0.018148	0	0	0	0
SETIT_026445mg	5.91366	4.86733	5.32939	2.42853	2.83696	2.83394	4.60422	3.92028	4.17862	5.50815	4.68831	6.39878
SETIT_020930mg	0	0	0	0	0	0	0.279502	0	0.358117	0	0	0
SETIT_026070mg	6.30433	7.29139	7.51647	5.76555	6.95954	7.05435	5.00054	6.02171	5.90621	6.12825	5.99845	6.17183
SETIT_006312mg	1.12615	1.20771	1.53072	1.37058	1.63148	1.77121	1.46438	1.96417	1.66779	1.41327	1.59648	1.48019
SETIT_019520mg	1.11999	0.431943	0.226192	0.475401	0.233112	0.252503	0.435291	0.511615	0.495754	0.506954	0.97921	0.642742
SETIT_036596mg	1.50852	1.41678	1.37346	2.18711	1.72121	2.20284	1.94819	1.76727	2.16249	1.50029	2.08376	1.72371
SETIT_028857mg	8.2304	9.03681	8.35913	8.29587	9.14975	9.3987	7.84252	8.47612	8.75259	7.81405	8.67746	8.9304
SETIT_023627mg	10.4037	8.82955	9.57566	9.54309	8.91514	9.71352	11.7962	10.7026	10.8289	12.2796	10.7602	9.85803
SETIT_017960mg	7.51483	6.55972	7.37262	6.46577	6.06887	7.40405	6.90548	7.38198	8.00431	8.32346	8.29885	6.34356
SETIT_031693mg	16.9995	18.5524	17.5976	15.8985	16.7125	16.6512	13.0077	13.5031	12.808	15.9408	16.7811	15.8654
SETIT_009235mg	0.0263308	0.0577558	0.165816	0.039118	0.0511505	0.0540202	0.0955134	0.0918497	0.11014	0.0878196	0.0214863	0.0781815
SETIT_024710mg	0	0	0	0	0	0	0	0	0.0697869	0	0	0
SETIT_016793mg	0	0	0	0	0.012501	0.0121867	0.0140058	0.0224477	0.0119635	0	0.0210046	0
SETIT_025576mg	0.900405	0.911544	0.900037	0.891783	0.939352	0.852586	1.05243	0.959714	1.02296	0.567247	0.925231	0.943583
SETIT_031141mg	13.1046	11.4141	11.6	13.0713	11.0867	12.2177	13.5351	14.4441	13.8247	11.6069	11.7186	10.5964
SETIT_022992mg	6.85054	7.90059	8.44981	6.74136	6.88195	6.57006	7.24746	7.49652	6.69514	6.56092	5.86545	6.37967
SETIT_040310mg	0.12657	0.0854238	0.130133	0.083572	0.286856	0.239696	0.55095	0.147171	0.15687	0.0422141	0.13771	0
SETIT_002622mg	63.6887	66.5513	68.2755	77.9487	68.1739	72.9144	81.1984	82.4382	83.5557	74.4537	65.5156	64.7614
SETIT_000663mg	6.59213	6.15269	6.5459	5.10185	6.72194	6.15849	5.78169	5.11625	4.96137	6.3409	5.8232	6.62062
SETIT_0340172mg	4.29392	6.64037	6.67435	4.92254	5.45149	5.79468	7.02758	11.4108	8.95706	4.90532	6.48359	7.86586
SETIT_007950mg	22.4948	24.7587	24.3438	23.4041	24.192	23.264	23.8362	27.5393	26.2748	36.6865	36.5436	34.9128
SETIT_015826mg	0	0	0.0571597	0	0	0	0	0	0.0344518	0	0	0.155362
SETIT_013266mg	0.188186	0.151434	0.104184	0.100361	0.173413	0.210175	0.441087	0.517585	0.399193	0.0869049	0.0905624	0.1517
SETIT_019885mg	0.0906095	0.176909	0.0898332	0.0512811	0.0377184	0.0674123	0.0774748	0.101595	0.180483	0.181323	0.15844	0.176344
SETIT_002679mg	66.188	53.3469	63.9128	75.8745	60.0849	68.4002	77.1854	74.4701	81.6809	66.4966	61.4095	60.0865
SETIT_013963mg	3.87215	4.14828	4.09023	6.23856	6.69775	7.34557	5.39713	5.18086	4.85664	3.09154	3.01905	2.66817
SETIT_008686mg	0	0.0262784	0.040032	0.0514175	0	0.0368681	0	0	0.0723854	0.0519444	0.042363	0.0272021
SETIT_010958mg	2.64145	2.13024	1.95631	3.42909	2.71061	3.15119	4.28741	3.46183	3.52349	1.92623	1.49786	1.53263
SETIT_000190mg	0.274082	0.372607	0.37137	0.302482	0.311855	0.411535	0.404789	0.297068	0.35668	0.380018	0.367433	0.49649
SETIT_030129mg	0.451617	0.482604	0.367595	0.496992	0.389919	0.688963	0.805456	0.667347	0.653019	0.389115	0.542551	0.512713
SETIT_013995mg	14.3981	14.1886	14.4823	15.2781	14.5917	14.2154	17.9601	17.8019	17.336	14.5072	15.9011	16.968
SETIT_009389mg	19.3889	21.0903	20.5621	17.5972	17.8642	18.7	20.9826	22.5327	21.2644	19.2262	21.2496	19.0051
SETIT_016917mg	4.45154	3.81634	3.57164	5.80611	5.26013	5.80322	16.0425	13.7035	15.1747	7.15164	7.10515	7.44923
SETIT_030072mg	92.5933	94.4716	97.0286	104.048	108.183	105.175	107.691	104.389	101.987	94.5639	97.9199	103.627
SETIT_020669mg	2.61852	3.42553	2.3863	2.45872	3.13795	2.22185	1.68383	2.96565	2.89239	3.43665	2.24775	2.5659
SETIT_037346mg	78.6928	66.8554	67.0197	88.6372	81.3591	77.2836	82.3951	77.0644	80.7771	72.3674	90.019	75.1839
SETIT_000820mg	12.0958	12.9832	13.5167	9.93071	9.69478	10.0672	11.7328	11.4677	11.9029	11.7056	12.5039	12.0486
SETIT_010248mg	13.8398	15.0947	15.7538	14.473	14.6924	15.3879	12.8724	14.4785	13.9803	15.081	14.5845	16.4807
SETIT_005013mg	0	0	0	58.1885	53.4716	54.2416	45.4694	42.9464	36.6153	0.287222	0.182189	0.233973
SETIT_011416mg	3.21756	2.32088	4.15585	3.18676	3.12524	2.39926	2.53856	2.91118	2.80394	4.0645	4.6604	3.75119
SETIT_017822mg	58.269	62.1875	62.6164	76.6442	70.8357	78.8992	72.1405	71.9724	75.3914	55.5395	54.0868	54.0573
SETIT_015317mg	0	0	0	0	0	0	0	0	0	0	0.00643835	0
SETIT_022319mg	4.67034	4.67593	5.12777	4.15591	4.00559	3.51441	3.97169	3.30866	4.0442	5.40543	5.29174	4.69983
SETIT_034724mg	4.89541	5.42478	5.07573	5.56271	5.6481	5.37458	4.66503	5.05377	5.36221	5.12989	4.49676	5.33121
SETIT_020193mg	7.17908	8.38603	8.63841	7.69636	7.53685	7.94501	6.81908	7.7153	7.35422	9.52873	8.77814	9.73784
SETIT_014984mg	0	0	0	0.107405	0.147465	0.102685	0	0.0378285	0.0201607	0	0	0
SETIT_009918mg	0.0409852	0	0.0126417	0	0.0955421	0.0465703	0.0178406	0	0.0304781	0	0.0200667	0
SETIT_001497mg	5.03961	5.93943	5.43888	5.17463	5.6245	6.12214	5.29475	5.67638	6.03021	5.22765	4.83184	6.02272
SETIT_018562mg	24.2316	23.9665	25.5796	30.9073	27.9106	28.9702	26.8611	26.0092	27.328	26.4254	23.8385	21.4119
SETIT_010516mg	8.00112	8.32654	7.97288	10.5727	12.6201	10.5123	10.5547	10.7988	10.6978	6.67312	6.89405	7.64967
SETIT_028698mg	0.123084	0.20649	0.244058	0.247293	0.297172	0.283042	0.501332	0.665497	0.693008	0.397612	0.49358	0.497517
SETIT_015536mg	0	0	0	0	0.0283829	0.0276695	0	0	0	0	0	0
SETIT_027756mg	0.836767	1.11763	1.05733	0.912327	0.976675	1.15187	0.841729	0.993406	0.980436	1.07646	0.77462	1.12744
SETIT_012941mg	0.12842	0.130009	0.0660177	0	0.207893	0.3648	0.139751	0.0746615	0.119372	0.513976	0.139724	0.403736
SETIT_032291mg	4.43227	3.37666	3.8148	4.30115	3.47886	3.41261	5.57851	3.57245	3.95353	5.26354	8.11038	4.99669
SETIT_003121mg	11.8079	11.298	11.7332	11.9801	8.7184	11.4081	14.0512	13.6671	13.14	7.68436	8.61705	7.57038
SETIT_038751mg	79.0199	82.6221	77.3573	91.1772	84.3069	89.7688	84.056	75.2949	81.5326	85.4993	88.0215	81.1313
SETIT_025994mg	0.632723	0.657117	0.462665	0.410574	0.434436	0.439011	0.522349	0.646918	0.562794	0.507561	0.41839	0.720226
SETIT_002151mg	6.99332	6.10405	5.57432	3.61698	3.17268	3.15378	3.47303	3.29685	4.0915	7.43667	6.7466	6.94709
SETIT_024863mg	6.69614	5.86766	6.24733	5.47455	5.89042	5.30869	6.1183	6.08745	6.67945	7.28465	6.35335	5.97459
SETIT_014722mg	0	0	0	0	0	0	0	0	0.131801	0	0.0578517	0
SETIT_009100mg	0.895656	0.72539	1.19295	0.758051	1.31284	1.03313	0.691139	0.653267	0.832553	0.97764	0.744156	1.041
SETIT_003953mg	2.37264	2.73764	2.93211	2.48332	2.35488	2.18777	1.52213	1.85227	1.74319	3.08931	2.71393	2.86644
SETIT_015944mg	4.38074	5.61001	4.70617	5.15464	6.0007	6.16895	3.95235	3.72238	3.79366	4.27086	3.94138	3.64911
SETIT_005657mg	0	0.0690957	0.105259	0	0.0331465	0	0.148547	0.0892805	0.0634427	0.102436	0.055694	0.0357622
SETIT_001561mg	0	0	0	0	0	0	0	0.0166564	0	0	0.0311712	0
SETIT_040346mg	0.236128	0.358573	0.940753	0.428756	0.344029	0.596233	0.171308	0.480483	0.4024	0.945052	0.73862	0.948562
SETIT_013831mg	90.4836	89.3281	91.5825	55.0622	54.3111	56.7295	93.6317	90.3938	92.1653	89.6226	93.5718	93.2292
SETIT_014807mg	0.429953	0.500563	0.215503	0.212918	0.50114	0.284984	0.304128	0.299961	0.339712	0.4302	0.315763	0.405514
SETIT_002424mg	8.44003	9.18433	8.71585	5.38562	5.34486	4.91126	6.26139	7.60352	6.31605	6.65917	6.30313	6.61409
SETIT_033621mg	1.98745	2.66382	2.00742	2.412	2.52858	2.01442	2.37604	1.83085	2.54996	1.73651	1.59894	2.49344
SETIT_030406mg	0.0286215	0	0	0	0	0	0	0.0124801	0	0	0	0
SETIT_0112302mg	46.4989	49.1133	47.5617	58.6801	53.0143	55.3101	52.0986	48.0266	51.9678	54.3659	46.8033	48.3169
SETIT_030381mg	2.60923	2.19888	2.57755	1.42483	1.23293	1.18859	4.45104	4.67389	4.18217	1.73578	1.94503	2.03968
SETIT_009429mg	0.61104	0.816348	0.644977	0.644874	0.865937	0.720865	0.577747	0.432413	0.567989	0.61139	0.527226	0.456637
SETIT_017153mg	11.8729	12.3545	12.1113	14.2304	12.7854	14.0997	12.2069	12.623	12.2902	12.6852	13.0427	12.487
SETIT_008994mg	0	0.127219	0.0969016	0.0622306	0	0	0.0341881	0	0.292027	0.125737	0	0
SETIT_007523mg	1.65843	1.07105	1.60957	1.58591	0.611009	0.785176	1.71141	0.64833	0.930265	1.1444	1.93662	1.13866
SETIT_015777mg	0.308859	0.359582	0.130991	0.198836	0.0149998	0.0146228	0	0.0538697	0.0287098	0.0618072	0.201626	0.032367
SETIT_022118mg	60.1929	59.1205	62.3816	52.7922	53.7975	54.7006	72.3357	75.6753	72.7708	55.6312	54.3938	56.1261
SETIT_013650mg	117.252	118.553	122.335	94.2081	95.6165	91.3186	88.0378	82.3392	83.133	116.802	116.156	121.9
SETIT_013327mg	0.213041	0.242636	0.0513371	0.197814	0.323325	0.296286	0.362247	0.255458	0.222785	0.399681	0.266199	0.181397
SETIT_029917mg	0	0	0.00831299	0.0640636	0.062827	0.0204159	0.0586585	0.0188028	0.0801676	0.0755067	0.131955	0.13557
SETIT_003542mg	0	0	0	2.60616	1.25469	0.951342	0.260321	0.0417226	0.311304	0	0	0
SETIT_029810mg	0	0.0181186	0.0552031	0.0709034	0.0869184	0.118627	0.350574	0.0936463	0.116454	0.0537224	0.0657196	0.0187555
SETIT_018515mg	8.38539	6.8712	7.88102	8.73502	7.10992	8.07084	9.44733	8.06978	8.32647	10.0682	8.45262	7.65031
SETIT_004028mg	0	0.0910662	0.0346821	0	0	0.0425881	0.0734177	0.0784461	0.125424	0.0450025	0	0
SETIT_005561mg	0.25988	0.233862	0.200397	0.0571982	0.0560941	0.109368	0.18854	0.0503633	0.0536823	0.0866764	0.0471257	0.211822
SETIT_016521mg	6.00122	6.00452	6.067	6.05733	6.93666	7.05789	7.27947	7.68915	7.52669	5.3481	5.48971	5.76158
SETIT_033328mg	2.75482	6.61368	5.40174	6.3144	5.1222	6.55856	4.02574	5.28531	5.12146	4.72526	5.58782	7.83595
SETIT_029069mg	10.6713	11.2132	11.115	11.91	11.3514	12.0338	10.5152	11.3492	11.1779	11.5407	11.6594	10.279
SETIT_008223mg	1.11415	0.924904	1.2887	2.72928	2.95796	3.22823	1.11546	1.02344	1.29802	1.08506	1.14554	0.965197
SETIT_0361822mg	6.40411	6.66946	6.75504	5.21316	5.2382	5.51918	5.58719	5.65613	5.94025	7.18108	7.28173	6.70765
SETIT_019705mg	4.80084	3.95227	4.2105	1.8288	1.89598	2.44778	4.19103	4.39373	4.63423	3.45753	4.8216	3.34482
SETIT_001487mg	34.1629	33.9558	35.0321	36.833	38.171	37.2602	34.7238	34.5813	33.7168	32.4041	30.8163	32.2867
SETIT_036917mg	0.100388	0.152445	0.129018	0.0662845	0	0.0158428	0.182076	0.0583639	0.0155525	0.0669637	0.013653	0
SETIT_025563mg	4.69788	3.98177	5.31957	4.34374	5.10884	4.61095	4.61984	3.9608	4.2073	5.27839	4.34298	4.59605
SETIT_008666mg	23.309	21.8828	22.0911	20.4986	20.8279	20.9159	22.2418	19.7515	21.6001	31.6087	31.775	33.5718
SETIT_017495mg	6.99405	5.87604	6.17506	4.19109	3.35649	4.29098	2.10545	2.58049	2.30815	5.84897	6.02806	4.95497
SETIT_009365mg	5.96656	6.77701	6.35148	5.54622	5.33739	5.82607	6.6007	6.38609	6.52556	6.69221	5.93756	6.5028
SETIT_029386mg	4.25975	3.99182	4.17004	2.79957	3.20696	3.09636	2.95541	3.30743	3.03964	3.93738	4.11565	4.07404
SETIT_012805mg	5.84534	6.56321	5.98257	4.65781	6.03892	4.62919	5.84064	5.00489	5.06304	5.15748	5.24686	5.84721
SETIT_010965mg	26.3448	29.3557	28.1681	26.8105	24.215	26.218	27.2454	25.4109	24.1435	31.9503	28.654	23.68
SETIT_031955mg	1.12447	1.00575	0.825	1.50296	1.73904	1.76769	4.38387	4.23666	4.51585	0.131081	0.0267257	0.0800848
SETIT_010451mg	10.081	10.7841	10.598	9.44092	8.57325	9.63051	12.7136	13.2751	14.0041	11.88	10.877	10.2358
SETIT_002459mg	58.1073	56.7652	56.2804	63.7117	56.7085	61.6848	53.7573	57.1616	57.319	59.9512	62.5621	53.8483
SETIT_014476mg	0	0	0	0	0	0	0	0	0	0	0	0.0218858
SETIT_024532mg	6.88733	7.81345	9.07393	7.36984	5.2442	8.25846	7.64568	5.76482	7.84979	9.03832	7.936	7
SETIT_003918mg	2.37221	1.83547	3.13584	1.84603	1.85977	1.76489	1.56735	1.43334	1.54355	3.45863	3.00042	3.44484
SETIT_039688mg	0.0203332	0	0.0313584	0	0	0	0	0.0177321	0.0189006	0.0203449	0	0
SETIT_026168mg	3.21907	3.15489	3.11604	1.74675	1.97082	1.92128	1.4441	1.18712	1.2176	1.30207	1.516	1.78541
SETIT_031150mg	0.130445	0.1219	0.116063	0.129196	0.204672	0.180525	0.797128	1.05882	1.11927	0.180719	0.171949	0.147216
SETIT_023428mg	0.84461	0.834701	0.883894	0.856441	0.410188	0.628379	0.74406	0.526117	0.486016	0.684124	0.689214	0.758669
SETIT_028225mg	0.0378292	0.153189	0	0.149868	0	0.107461	0.164668	0	0.17582	0.0378509	0.0617383	0
SETIT_009438mg	0.169705	0.286341	0.196293	1.95534	2.65386	2.31397	0.221615	0.236793	0.210332	1.10372	1.34327	1.07299
SETIT_006486mg	0	0	0	0	0.0199577	0.038912	0	0	0	0	0	0
SETIT_013025mg	100.185	102.227	102.663	97.615	102.01	99.8015	101.263	99.1542	98.9036	105.71	106.973	108.661
SETIT_014269mg	4.90804	4.00667	4.36905	11.1876	11.6142	10.5477	6.46691	6.00065	5.50153	4.22478	4.64308	4.37441
SETIT_029902mg	2.24883	1.88962	1.99422	0.0111365	0	0.0425881	0	0.0392231	0.0627118	0.101256	0.0642278	0.164967
SETIT_003288mg	33.2946	31.506	31.9642	39.4849	29.7189	35.0616	37.2063	33.8635	33.3734	36.2562	38.1762	27.0796
SETIT_018962mg	0.0553494	0.112068	0.149382	0.109639	0	0.0262049	0.120466	0.144807	0.0514497	0.0830717	0.0451659	0.0580036
SETIT_037032mg	12.8872	11.5913	10.8418	9.32929	9.54114	8.77595	9.70169	10.1939	10.514	13.6894	12.8004	12.1573
SETIT_019579mg	0	0	0	0	0	0.0229891	0.0264206	0.0211727	0	0	0	0
SETIT_031620mg	0	0	0.043756	0.0562005	0	0	0.0617505	0	0	0	0.0463038	0.059465
SETIT_036986mg	4.86355	4.48744	4.42447	4.17066	4.18583	3.97568	4.50213	3.4468	3.96007	3.54812	3.80797	4.01291
SETIT_000296mg	0.418882	0.524779	0.528921	0.171134	0.172917	0.109075	0.433049	0.205479	0.277426	0.513424	0.397358	0.834041
SETIT_028598mg	0.0284823	0	0.0878524	0.310306	0.276651	0.377575	0.278959	0.19871	0.211805	0.569973	0.604291	0.537267
SETIT_022807mg	0.382029	0.290067	0.368235	0.378372	0.397573	0.775158	0.475128	0.547332	0.507305	0.0682587	0.111336	0.171578
SETIT_001824mg	37.8738	40.3117	37.9447	28.7914	31.6066	32.8962	35.3716	35.689	33.6773	36.4152	35.4814	36.8475
SETIT_027712mg	0.763019	0.696062	0.905192	0.672668	0.602674	0.83365	0.337612	0.833591	0.646908	0.906081	0.718424	0.641445
SETIT_024780mg	0.0613833	0	0.0473335	0	0	0	0.0667993	0	0	0	0	0
SETIT_039405mg	0	0	0	0	0	0	0	0.0253316	0	0	0.0592578	0.0608808
SETIT_034376mg	91.9258	101.969	101.614	78.2741	87.8285	86.223	67.9652	76.8383	74.598	95.9264	93.9726	98.9294
SETIT_021777mg	2.36858	2.52882	2.39993	2.58609	2.55188	3.14603	2.55997	2.7917	2.63753	2.76627	3.0674	2.44828
SETIT_031093mg	5.98208	7.67795	7.72754	8.96317	6.88645	7.56865	7.90091	8.05561	7.58842	8.66279	9.58213	7.30485
SETIT_026618mg	16.8309	16.898	16.4344	16.8177	14.868	16.3897	18.5652	16.5712	16.793	15.5451	14.1569	14.1209
SETIT_022844mg	6.44436	5.69676	4.93333	9.14617	8.24388	9.14212	17.4435	15.5466	13.8472	7.32415	8.05951	7.32842
SETIT_026975mg	13.8456	15.6617	16.1749	16.2697	16.1486	15.3495	14.3011	15.6637	14.7998	14.6122	13.2868	10.7072
SETIT_027453mg	0	0	0	0	0	0	0	0	0	0	0	0.108808
SETIT_018088mg	7.91686	8.22684	7.95401	7.48842	7.36421	7.2981	9.33334	9.64382	9.31566	7.35559	7.34898	7.68196
SETIT_031279mg	0.647393	0.714984	0.601325	0.859783	0.400157	0.710536	0.288211	0.680057	0.465012	0.706652	0.73239	0.709277
SETIT_021570mg	16.4892	17.0813	17.4236	18.7957	21.1632	20.7013	11.5554	11.8405	10.8143	16.3507	15.1182	16.2299
SETIT_001236mg	24.4078	25.7283	25.1926	14.7587	15.0509	14.8976	15.5523	13.7619	14.3375	25.151	24.0026	22.7639
SETIT_019633mg	0.510851	0.476342	0.715283	0.679051	0.62677	0.891064	1.12648	0.656527	0.924725	1.46618	1.12991	1.43699
SETIT_021286mg	9.24897	9.5717	8.84559	7.64217	8.64883	8.25608	7.62994	7.48262	7.30151	6.27932	5.9522	5.86509
SETIT_021511mg	3.50412	4.88231	4.38742	4.80486	4.86523	4.79722	3.61835	3.93074	3.59029	4.03671	4.36806	4.333
SETIT_022543mg	69.6597	69.4342	65.7347	52.8975	48.3214	50.7664	56.7911	60.2248	61.3957	70.7601	74.2035	72.3856
SETIT_018550mg	0	0	0.0261927	0.0504631	0.0989781	0.353797	0.813216	1.00715	0.80514	0.254901	0.235601	0.177981
SETIT_008327mg	0	0	0	0	0.0351759	0.0171458	0	0	0	0	0	0
SETIT_036430mg	12.773	10.7035	12.0015	11.1036	8.90013	9.88497	19.3522	14.7025	14.4053	15.6299	12.8946	15.332
SETIT_028464mg	0.162666	0.0274463	0	0	0.157998	0.128356	0.147515	0.0472856	0.252008	0.0271265	0.15486	0.0568221
SETIT_012775mg	0.833833	0.83031	0.769467	0.162462	0.238989	0.427133	1.26442	1.37088	0.813204	0.697538	0.858889	1.11734
SETIT_023907mg	0.766349	0.588561	0.753961	0.785184	0.718693	0.650583	0.690179	0.530042	0.663228	0.52882	0.776298	1.05234
SETIT_026091mg	16.7694	19.6277	18.0386	20.1402	21.4771	22.6605	20.2025	20.1305	20.8011	13.1742	12.9768	14.4467
SETIT_0004547mg	5.01743	4.3141	6.30702	1.49763	1.93604	2.99376	2.91706	1.73824	1.98057	3.78243	4.93559	4.60979
SETIT_021264mg	49.3272	54.0458	51.3267	44.6588	50.885	46.6606	44.2965	48.0054	45.7689	44.2378	44.4538	50.3774
SETIT_000377mg	0.218134	0.315475	0.297965	0.141973	0.193714	0.300972	0.311986	0.125008	0.353391	0.411574	0.462801	0.391876
SETIT_037125mg	0.926859	0.780054	0.568327	1.15025	1.43175	1.29002	3.62138	3.64218	3.55003	1.66483	0.920353	1.00641
SETIT_036461mg	0.0791109	0.0533931	0.122007	0.143648	0.145144	0.116526	0.0717426	0.0766563	0.0776225	0.123132	0.114765	0.115145
SETIT_011142mg	44.7197	42.8109	43.1698	64.6387	57.3767	61.843	53.297	49.9522	50.79	33.8272	35.4996	30.3989
SETIT_004499mg	0.462756	0.319419	0.502816	0.604156	0.694648	0.557683	0.389135	0.421902	0	0.631393	0.257465	0.176344
SETIT_009864mg	16.6605	17.4224	16.7042	17.1203	18.782	19.3352	14.6372	15.6863	15.6852	14.0837	13.6574	14.431
SETIT_016680mg	1.90586	1.90962	1.65083	2.37245	2.00333	1.96534	2.20188	1.96942	2.22662	2.03104	1.78423	1.81942
SETIT_031898mg	8.51634	7.17147	8.80059	9.07403	8.68481	9.28633	7.6232	8.97816	8.72112	9.57653	9.46718	8.97422
SETIT_039898mg	0.812087	0.588316	0.861758	1.40939	1.4256	1.25573	0.851309	0.968091	0.844901	0.66346	0.57148	0.710493
SETIT_022713mg	42.9124	32.7016	23.0509	27.1125	21.0373	20.3633	24.7375	25.6202	27.7462	28.212	47.0081	36.2952
SETIT_036083mg	0	0	0	0.0108207	0	0	0.0475571	0.0762215	0.0812445	0	0	0.0228985
SETIT_009941mg	0.295756	0.249512	0.235663	0.0488207	0.0574539	0.0840146	0.150197	0.0171948	0.0366558	0	0	0
SETIT_029287mg	0	0	0.012178	0.0156416	0.0306793	0	0.0171862	0.05509	0.0367002	0	0	0
SETIT_029681mg	22.8048	21.016	21.9539	23.0534	24.2066	23.0675	21.4971	18.5844	18.6269	19.5874	18.8848	19.5456
SETIT_004767mg	2.81316	2.0052	1.8151	3.12739	3.17855	3.72382	3.15509	2.47832	2.53491	1.23505	3.65418	2.0456
SETIT_024014mg	5.13094	6.6624	6.32186	5.44085	5.98588	5.20171	5.52297	4.88798	4.19918	5.13388	4.98334	5.49388
SETIT_004395mg	6.70996	7.91154	8.2094	6.58872	6.76337	5.66702	4.47138	5.64081	5.45622	8.77517	8.84707	9.86614
SETIT_032124mg	0.256841	0.364025	0.257469	0.508763	0.349259	0.38912	0.167701	0.0895937	0.143247	0.0770964	0.167668	0.161494
SETIT_020855mg	0	0.0796829	0.242775	0.233867	0.229352	0.0745291	0.342616	0.205921	0.512146	0.472526	0	0.164967
SETIT_022243mg	5.67306	4.97434	4.30884	3.21619	2.64223	3.00878	6.67965	6.33286	6.64934	4.47436	5.45144	5.28725
SETIT_031740mg	0	0.0382972	0	0.187335	0.0734876	0.143281	0	0.0659799	0.0703279	0.227106	0	0.158573
SETIT_034229mg	11.252	11.7872	12.4118	13.4264	14.9842	13.1441	14.0703	13.3136	12.4784	8.45802	8.59739	9.50046
SETIT_008872mg	0.658543	0.256419	0.429686	0.12543	0.221416	0.431701	0.578831	0.552211	0.282528	0.202745	0.702728	0.637037
SETIT_020536mg	7.18891	6.14068	6.66948	7.49091	6.47349	6.41713	5.78591	7.21619	5.98633	8.42933	7.51613	5.76795
SETIT_035008mg	15.2918	18.1066	15.8025	14.9138	15.562	15.6539	14.8983	16.2339	15.3869	16.7825	16.127	16.894
SETIT_0339811mg	7.73626	8.32366	8.48397	7.85362	7.55279	7.68205	8.55908	8.41488	8.52717	8.18699	7.43716	8.18515
SETIT_016467mg	175.735	179.874	183.998	128.791	138.178	126.451	219.457	212.753	218.697	127.099	124.407	141.085
SETIT_031197mg	0.765658	0.922138	1.01795	1.43821	1.14118	1.11249	1.95374	1.8765	1.84064	0.858557	0.904865	0.968384
SETIT_0056771mg	12.5159	16.0479	15.6097	16.0162	19.3522	16.799	11.791	17.8921	17.0181	14.2963	16.5293	17.6361
SETIT_014954mg	0.219325	0.166528	0.190265	0.298684	0.159774	0.298535	0.596691	0.430352	0.433228	0.425185	0.335572	0.459684
SETIT_034344mg	5.47907	5.76741	5.59832	5.78263	6.16828	5.52846	5.14459	4.90166	5.76132	5.49856	5.09765	4.80578
SETIT_032630mg	0.498217	0.853567	0.689557	2.10031	1.56344	1.51204	3.08623	2.85199	2.99243	0.741363	0.489947	0.522109
SETIT_016233mg	96.0571	106.57	105.77	85.7407	95.3944	93.1302	86.9648	95.4202	94.5898	97.1053	97.6632	106.058
SETIT_002838mg	21.1633	20.1043	20.9154	23.0418	22.4236	22.5492	23.9722	23.6898	26.0297	19.0868	19.0402	19.1415
SETIT_034994mg	94.2719	98.2132	99.7117	87.753	97.7157	90.604	94.1796	100.863	96.6682	95.992	93.9687	100.085
SETIT_019268mg	0.0183113	0	0.0282402	0	0	0	0	0.0319377	0.0170212	0	0	0
SETIT_023266mg	3.96329	3.47189	3.01873	2.57951	2.68684	2.74185	2.74623	2.87789	3.14273	3.30194	3.78852	3.39049
SETIT_017058mg	10.938	10.0139	10.8932	9.66975	10.3365	10.4693	11.0436	9.81423	10.0022	10.075	9.52971	10.9246
SETIT_004535mg	0.0176172	0	0	0	0	0	0	0	0	0	0	0
SETIT_003925mg	0.0557074	0.0225586	0.0515481	0.0441392	0.0108218	0.0632987	0	0	0.0621391	0.21181	0.200015	0.175137
SETIT_038663mg	0	0	0	0	0	0.0355447	0	0	0	0	0	0
SETIT_026679mg	0	0	0	0	0	0	0.159184	0	0	0	0	0
SETIT_011677mg	0	0	0	0	0	0.0236964	0.0272336	0	0	0	0	0
SETIT_034214mg	11.0493	13.8326	11.9741	9.20211	11.0064	10.5282	13.1169	15.4464	14.7224	11.0649	10.0585	12.3211
SETIT_021614mg	249.574	269.479	265.79	212.256	220.037	227.129	219.384	227.897	225.174	234.667	233.813	233.391
SETIT_029030mg	18.2928	20.2567	19.7917	19.9462	22.2209	20.513	16.7549	19.1433	18.9301	16.1736	15.5169	17.9276
SETIT_014398mg	28.9113	29.3707	29.5401	28.8999	27.6099	29.5964	29.0743	25.4758	28.011	28.8106	26.0797	26.1024
SETIT_029588mg	5.90026	6.99014	6.0257	5.8046	5.38526	5.98383	6.44668	5.78003	5.64629	6.06191	5.84733	5.90968
SETIT_018436mg	4.18543	4.66093	4.86923	5.77647	4.4542	4.85917	6.50534	6.27643	6.01343	5.39866	4.58105	4.38614
SETIT_026359mg	1.89119	1.94374	1.58417	0.91277	0.764608	1.15444	2.19386	2.01762	2.16843	1.2295	1.17505	1.49899
SETIT_023556mg	46.6806	45.5296	47.4905	52.2182	45.9058	49.1892	48.7569	43.9615	44.6749	63.1367	57.8149	51.9266
SETIT_040270mg	3.17985	3.71323	3.36243	2.69726	3.19564	3.36872	3.30624	2.56715	2.32661	3.6227	3.22423	3.18387
SETIT_017399mg	18.5947	18.2569	19.4619	20.2754	19.1926	20.14	22.8489	23.189	21.6158	17.8355	18.5415	17.9793
SETIT_033172mg	0.116886	0.118332	0.315462	0.405182	0.454127	0.193686	0.413396	0.560631	0.679065	0.146191	0.381521	0.275604
SETIT_006300mg	2.51208	2.85473	2.53362	2.06786	2.31073	1.94546	1.63842	1.84978	1.73972	2.54681	2.5386	2.7633
SETIT_028525mg	9.35994	10.6906	9.13764	7.93326	6.38145	5.56769	8.84728	10.5695	12.0468	9.30528	7.39304	8.48838
SETIT_021185mg	10.8103	12.3326	12.0055	31.3463	34.098	35.331	25.2723	27.0733	25.942	24.3138	25.1082	25.5064
SETIT_001471mg	16.5536	18.0904	18.7044	16.7979	16.9616	17.547	17.6758	17.6904	18.4411	17.8796	15.5121	16.0857
SETIT_038333mg	2.80774	2.68061	2.73718	3.05324	2.7893	2.61018	2.8606	2.7888	2.22943	2.61097	2.70868	2.35927
SETIT_036311mg	0.34953	0.381073	0.352458	0.266295	0.509251	0.203672	0.643703	0.433777	0.424874	0.430437	0.548502	0.493084
SETIT_030332mg	0.316729	0.332523	0.361828	0.267223	0.148123	0.166616	0.497864	0.664954	0.676061	0.328648	0.51691	0.319624
SETIT_038962mg	3.59836	2.24561	3.64898	8.78772	6.03266	7.79469	7.83171	6.19011	6.7355	3.35382	4.98771	3.92589
SETIT_000283mg	3.48544	3.34651	3.53598	3.99686	4.39233	4.03653	2.68213	2.28314	2.38935	1.23833	1.14371	1.236
SETIT_038493mg	0	0.0733714	0.0745151	0.0478539	0.0234651	0.0686258	0	0.0210678	0	0	0.0591404	0.0253168
SETIT_030205mg	4.4216	4.75319	4.44063	4.88341	5.39424	5.22988	4.7952	4.90941	4.94339	4.39373	4.42022	4.49829
SETIT_025299mg	0.221817	0.112281	0.29933	0.238001	0.107726	0.0875152	0.241388	0.112841	0.120277	0.203449	0.196089	0.232454
SETIT_001869mg	1.9907	1.85788	1.9428	2.32078	2.38676	1.52172	1.96325	1.85358	1.55167	1.82585	2.39435	1.99924
SETIT_003299mg	0.176384	0	0.0453375	0.174696	0.0571078	0	0	0	0	0	0	0
SETIT_010316mg	0.047687	0.0643693	0.0367721	0.0236152	0	0.0150515	0.0172982	0.0277244	0.0443272	0.00795239	0	0.0166579
SETIT_040517mg	4.93948	4.03662	3.96952	2.7408	5.4047	3.04297	3.72386	4.48925	5.17232	2.59025	4.05497	5.23872
SETIT_022477mg	340.871	345.054	349.866	285.761	296.162	301.146	239.217	239.672	232.824	344.174	325.95	328.47
SETIT_011037mg	11.1092	11.1464	11.8064	12.8874	11.4742	11.8627	12.1133	13.0357	12.3713	12.117	11.3899	10.1896
SETIT_030276mg	16.1652	17.3584	17.4537	17.2706	16.766	17.7961	15.0642	15.6481	15.0833	17.4169	18.4324	16.7075
SETIT_021481mg	3.28446	2.81578	3.10351	2.85439	3.20418	3.06919	3.25359	3.22782	3.33364	3.20724	3.11415	3.12563
SETIT_002829mg	3.76978	3.78863	4.34628	4.06899	3.84825	4.1414	4.07252	4.44455	5.05214	4.65084	3.99457	4.14233
SETIT_021219mg	9.96194	11.1292	11.1415	10.4036	11.979	10.7064	8.83355	9.726	9.30949	9.77618	9.8859	10.1946
SETIT_040068mg	0.0397554	0	0	0.029531	0.0193073	0.018822	0.0648947	0.0173348	0.0184772	0	0.0162205	0.0416618
SETIT_018005mg	34.8532	36.4207	36.195	37.2221	34.3419	37.1344	36.5912	36.3352	35.8605	30.7198	29.4435	27.652
SETIT_010788mg	0.185394	0.287787	0.314511	0.122412	0.276114	0.128735	0.316077	0.258683	0.402107	0.57505	0.302567	0.433901
SETIT_007833mg	0.361479	0.457439	0.278742	0.716036	0.0877768	0.513423	1.5735	0.157619	0.168006	0.54253	1.0324	0.189407
SETIT_036151mg	31.0374	27.0707	30.945	32.4609	29.5943	29.5719	30.4039	30.0439	30.2956	31.0857	29.7125	29.7577
SETIT_012651mg	0	0	0	0	0	0	0	0	0	0	0	0.0274946
SETIT_010549mg	16.1857	14.7605	13.9498	16.9592	17.4164	16.1193	14.2386	12.3931	12.8205	12.4531	16.6256	15.5092
SETIT_004937mg	0.161767	0.245652	0.280667	0.186921	0.314251	0.19147	0.498781	0.164585	0.200493	0.539533	0.0880027	0.211906
SETIT_035939mg	14.394	13.9673	14.1068	11.4954	12.5362	12.6758	12.7326	12.5935	12.5198	13.6171	14.8039	14.5687
SETIT_029359mg	10.7175	12.507	12.6256	11.4904	11.2753	10.4557	10.2278	11.4362	11.7148	10.1847	10.8757	10.8913
SETIT_012485mg	0	0.0360609	0	0.0470389	0.0230654	0.0786998	0	0	0.0441475	0.0475209	0	0
SETIT_014951mg	0.00678716	0	0	0	0	0	0	0	0	0.0611195	0.0110768	0.0569011
SETIT_034306mg	21.5472	25.1855	24.1153	23.5447	24.9328	25.5538	21.9723	25.6142	24.4171	20.7385	21.4113	22.0392
SETIT_040592mg	0.296956	0.631322	0.183189	0.264701	0.346122	0.393659	0.129263	0.233071	0.220827	0.594252	0.145392	0.155598
SETIT_026423mg	19.5277	21.532	20.2841	17.1832	20.1201	20.3168	17.4781	19.12	18.1954	17.8983	17.6934	19.0977
SETIT_002182mg	15.2132	12.9907	14.4173	23.8896	25.6129	24.3532	85.3446	75.2183	79.8779	31.3703	27.6979	31.146
SETIT_004790mg	0	0	0	0	0.0261876	0	0	0	0.0250616	0	0	0.0282541
SETIT_030480mg	66.1238	71.0392	69.7789	51.3365	54.9138	57.6433	50.2097	52.9792	52.1636	71.7613	72.7715	72.8049
SETIT_013384mg	0	0.0125019	0.0142839	0	0.0119948	0	0.0671937	0	0.0229582	0	0	0.038824
SETIT_017261mg	15.7687	16.4793	17.9119	16.8869	15.3739	16.651	17.6495	18.1256	16.8114	19.2848	19.6544	18.5171
SETIT_025494mg	0.231461	0.410068	0.691621	0.687735	0.168615	0.547922	0.440796	0.479397	0.295836	0.926375	0.118047	0.758002
SETIT_027991mg	1.0088	0.871825	0.961307	0.991019	0.724933	0.830968	1.36557	1.25168	1.03683	1.14068	0.977126	1.22048
SETIT_006730mg	24.1317	23.2614	24.417	13.0188	12.5377	13.4681	13.769	14.2939	13.5557	12.0444	10.2011	12.5552
SETIT_033418mg	33.6844	35.4369	34.9968	32.3818	32.9346	33.6869	35.0517	30.4668	31.5907	36.7324	32.1024	33.063
SETIT_040792mg	1.58269	3.44489	3.11211	3.60534	3.76634	2.99728	2.58351	4.34772	2.20678	3.1672	3.6162	2.32203
SETIT_040326mg	0.0410082	0.207577	0.015811	0.142154	0.0398315	0.0776606	0	0.0894055	0.0952973	0.369285	0.284437	0.0859494
SETIT_039472mg	0	0	0	0	0	0	0	0.0118214	0	0	0	0
SETIT_026583mg	0.0209891	0	0.03237	0.582068	0.387351	0.417363	0.0685232	0.0366082	0.0195103	0	0.0342548	0.0109978
SETIT_025913mg	0.440116	0.63162	0.622818	1.20232	1.30125	0.957134	2.4158	1.83472	1.96462	0.730722	0.536738	0.628478
SETIT_031346mg	8.81447	7.73311	10.057	8.72118	8.64002	6.80797	6.59341	8.48531	7.75957	10.6966	9.52926	8.82328
SETIT_009229mg	4.58193	5.27267	5.22352	4.8074	5.435	5.3257	4.30912	4.9049	4.82213	4.2135	4.28361	4.79733
SETIT_005740mg	0.0977857	0.0777821	0.0538599	0.0484247	0.0814113	0.0595237	0.326842	0.261921	0.126605	0.101336	0.0968933	0.0695366
SETIT_040603mg	0.871025	1.18704	0.542494	1.12813	0.846032	0.602714	0.619766	0.964107	0.622812	0.871524	0.49207	0.631934
SETIT_013333mg	0	0	0	0	0	0	0	0	0	0	0.0280037	0
SETIT_016903mg	0.00905935	0.0825429	0.0698579	0.17048	0.272782	0.29166	0.177456	0.197511	0.269474	0.217549	0.110888	0.303801
SETIT_023269mg	0.376869	0.20544	0.156482	0.143562	0.0985534	0.466656	0.141965	0.113766	0.336843	0.159536	0.141937	0.0607603
SETIT_036824mg	14.5807	13.5989	15.1403	16.9261	16.243	16.7985	18.9454	16.4104	17.7229	13.3694	13.2115	13.9529
SETIT_001878mg	0.845384	0.658863	1.03992	0.438581	0.443148	0.489187	0.445385	0.473939	0.598722	0.671325	0.66247	0.73827
SETIT_022048mg	0.390296	0.371882	0.306863	0.394138	0.490596	0.391307	0.999371	1.26136	1.08128	0.543664	0.455873	0.585449
SETIT_006777mg	1.65919	1.08688	1.15399	0.869984	0.65306	0.503154	2.33664	1.98599	2.00599	1.16101	1.61055	1.29554
SETIT_003635mg	0.39953	0.260018	0.286077	0.169588	0.138595	0.216178	0.279502	0.149323	0.159163	0.399759	0.279447	0.538315
SETIT_040313mg	2.95225	2.55888	2.01144	2.80382	2.47472	1.95299	3.12471	2.83909	3.40211	3.50022	3.43211	3.17858
SETIT_010303mg	9.90884	12.2823	11.062	11.7345	11.9419	12.132	11.1477	11.3594	11.0793	12.2611	10.7865	11.8948
SETIT_027195mg	0	0	0	0	0	0.0517254	0	0.0476385	0	0	0	0
SETIT_016187mg	7.25114	8.09324	8.09608	6.96751	7.85281	7.72616	6.59432	8.06903	7.51517	8.31763	7.98671	8.45188
SETIT_026054mg	0.0404417	0.0272947	0	0	0	0	0	0	0	0.0134883	0.0220007	0.0635717
SETIT_028033mg	29.0824	29.964	30.6368	19.6154	22.2884	20.4198	4.57662	4.92992	4.94389	21.2867	21.1545	24.6046
SETIT_005562mg	0.0546265	0.359465	0.0631849	0.162311	0.159177	0.206902	0.148616	0.142915	0.126945	0.136645	0	0.0572461
SETIT_037277mg	0.0681983	0	0.0175296	0.0900605	0.110403	0.0968647	0.0989543	0.0396494	0.0950901	0.147848	0.102026	0.0714688
SETIT_035070mg	5.66473	6.71193	6.06533	4.5831	6.0016	5.32973	4.43691	5.08954	4.52777	5.62286	5.96214	5.88912
SETIT_012844mg	5.03707	4.59243	4.4293	4.98884	4.43476	5.04848	3.49406	3.54499	3.53217	5.30522	4.37473	4.87732
SETIT_006838mg	0	0	0	0	0	0	0.0260747	0	0.0556811	0	0	0
SETIT_009039mg	2.81849	3.42813	2.25155	4.67928	5.47523	6.24001	3.90568	3.34208	2.75185	4.03741	3.40852	3.12364
SETIT_026109mg	0	0	0	0	0.0066016	0	0	0.0118543	0	0	0	0
SETIT_023254mg	3709.51	3262.82	3428.23	3346.23	3182.97	3183.8	3988.28	3590.9	3779.66	3496.97	3260.56	3409.54
SETIT_034756mg	14.8381	16.7625	17.1752	18.0385	19.3396	18.7064	16.2872	17.2938	17.1288	17.146	16.4924	15.9314
SETIT_030502mg	2.7689	3.3434	2.60875	1.45596	1.74081	1.61124	11.3077	11.4939	11.1844	2.00482	2.20194	2.0048
SETIT_021001mg	3.02829	3.34656	3.13796	3.2853	3.53559	3.641	3.10942	3.20089	3.34119	3.63451	3.52841	3.77079
SETIT_000020mg	3.24356	3.80134	3.44904	3.72916	3.7249	3.81223	3.40328	3.08086	3.42312	3.60717	3.32534	3.33686
SETIT_020148mg	1.94051	2.22606	1.58489	2.17212	2.00193	1.69067	1.99302	2.04274	1.87316	1.42462	1.61159	1.97941
SETIT_005556mg	0	0	0.0349506	0	0	0	0	0	0	0	0	0
SETIT_019991mg	5.51256	7.95944	8.50162	7.24987	8.16325	7.01678	5.99895	4.96499	5.79619	5.96783	4.7933	5.68221
SETIT_003089mg	11.0256	10.2564	7.38995	8.25328	9.12233	7.73495	8.56177	6.91684	8.68769	6.63009	11.641	9.80394
SETIT_027299mg	0	0	0	0	0	0	15.742	13.1091	17.6991	0	0	0
SETIT_016613mg	10.3008	9.85979	10.2002	11.2939	10.5706	11.3526	10.5043	11.1469	11.2905	11.4386	10.9795	11.7163
SETIT_016261mg	13.8563	15.7775	14.3675	15.6295	17.5123	16.7528	14.8145	17.0531	16.7685	8.72596	8.77969	9.18075
SETIT_015122mg	0	0	0	0	0	0	0	0	0.0527459	0	0	0.0297325
SETIT_011008mg	5.3236	4.62178	4.64211	4.32233	4.40424	4.29354	2.37459	2.55072	2.07148	2.12137	2.17207	2.011
SETIT_035239mg	8.26153	7.84869	8.74198	10.1754	9.82409	9.45491	8.19719	8.37676	7.65123	8.02314	7.52225	8.10864
SETIT_038167mg	0.367837	0.59582	0.245825	0.242877	0.61929	0.417962	0.747212	0.684334	1.02576	0.269902	0.400213	0.411175
SETIT_002692mg	27.6431	26.7848	29.6437	26.5361	24.9223	25.2477	25.4962	27.029	26.4502	22.4754	20.8746	24.485
SETIT_025531mg	0	0.119284	0	0.058349	0	0	0	0	0	0	0.120185	0.123477
SETIT_004214mg	0.0462556	0	0	0.137438	0	0.0437991	0	0.0201692	0	0	0.0754905	0
SETIT_000596mg	7.11081	8.11788	7.21692	7.07568	7.78398	7.66483	7.06578	6.74833	7.0384	6.64405	6.54335	6.98856
SETIT_013829mg	0	0.0435913	0	0	0	0	0.0468578	0.0563255	0	0.0215416	0.0175682	0.0676851
SETIT_003183mg	70.9173	64.2245	73.1283	118.902	95.2135	104.926	94.1764	90.4701	100.158	108.331	102.521	85.2655
SETIT_033105mg	10.0777	9.83473	9.31127	7.66575	7.18709	5.75989	9.83068	9.26358	9.57866	11.8322	10.9277	10.4658
SETIT_002034mg	101.112	104.335	102.248	94.8934	90.0799	91.5408	88.0521	85.4778	87.3579	107.326	102.381	104.825
SETIT_0245202mg	17.0145	17.1058	17.8718	23.7905	20.8151	24.9189	15.1201	14.102	12.5869	22.699	21.7469	20.0515
SETIT_017959mg	6.35623	7.78323	7.1308	8.17219	8.57188	9.28946	7.68301	7.87557	7.40815	7.41083	6.3443	6.95608
SETIT_014910mg	29.2798	24.9427	21.2358	22.8842	22.0234	24.4283	31.1671	27.195	28.6275	29.8028	32.1362	31.5259
SETIT_035750mg	27.3752	28.4596	30.505	29.3676	32.7585	32.0293	27.7901	28.7925	26.9763	18.0415	15.4176	16.1835
SETIT_015246mg	0.888792	1.37515	0.995711	0.132873	0.130308	0.0793953	0.182493	0.116995	0.140293	0	0	0
SETIT_029730mg	0	0	0	0	0.0186002	0	0	0	0	0	0	0
SETIT_007429mg	0.183326	0.450729	0.262536	0.466897	0.407008	0.247986	0.370503	0.251231	0.267787	0.419272	0.256452	0.0274454
SETIT_030327mg	8.15169	7.67954	8.68101	8.17618	8.71561	8.21549	7.77428	7.97568	8.82208	8.37046	7.72205	7.2189
SETIT_018394mg	2.32908	2.27769	2.48017	2.41662	1.8929	2.71547	2.03456	2.12785	2.69518	3.12307	1.9652	2.05888
SETIT_018841mg	5.83662	6.00676	6.78834	6.10011	5.98236	7.43502	7.38681	5.73676	6.27967	6.43687	5.18378	6.6234
SETIT_000166mg	80.9153	100.366	95.1098	88.5312	104.563	94.7125	66.4125	77.068	76.5413	93.5543	96.05	103.414
SETIT_004163mg	2.04278	2.7574	1.66273	2.47282	2.48021	1.61191	2.03777	1.68249	2.32082	15.8974	15.095	16.3529
SETIT_037528mg	0.204468	0.0413995	0	0	0	0	0	0.0713246	0.0380124	0	0.133479	0
SETIT_016159mg	43.2527	49.7849	48.6645	39.3412	41.9107	42.7295	40.6355	45.547	44.7241	47.1104	44.4314	47.9264
SETIT_035673mg	0.29202	0.197088	0.135108	0.192816	0.217458	0.138255	0.169486	0.365017	0.253349	0.272708	0.238292	0.091807
SETIT_008775mg	1.47372	0.985254	1.26506	0.660957	1.16136	0.855705	0.756488	1.03058	0.840028	0.765106	0.896261	1.01988
SETIT_005311mg	18.4547	16.4511	16.0644	11.6783	12.7762	12.2205	20.4335	14.6249	16.3946	14.1526	13.2805	15.2641
SETIT_034119mg	4.23648	4.58618	4.78884	3.7191	3.87176	4.38984	5.69997	5.71392	5.94727	4.75913	4.84769	4.6818
SETIT_027927mg	0.0625637	0	0.0120609	0	0	0	0	0	0	0	0	0.049173
SETIT_004310mg	0	0	0	0.142154	0	0.135906	0.390481	0	0	0	0	0
SETIT_025880mg	6.40049	7.34826	7.35033	5.11839	5.90572	5.93871	5.64252	6.70404	6.40945	5.84044	6.30107	6.45268
SETIT_0391402mg	12.8939	14.4811	12.7908	10.7085	9.91476	12.527	10.8891	12.7671	11.0491	13.1028	13.4808	9.14888
SETIT_014498mg	1.51447	1.43813	1.68385	1.27905	0.84384	0.855979	0.932646	1.27978	1.15677	0.857519	0.871788	0.529033
SETIT_033572mg	2.66459	3.25567	2.52704	2.24473	3.45084	3.59611	3.4663	2.51069	2.84696	1.99192	1.99939	3.49848
SETIT_022419mg	15.1352	17.1681	17.1182	16.8014	17.2013	18.5159	16.2929	17.2854	16.9372	15.4542	13.1321	15.1595
SETIT_018158mg	0.55245	0.689784	0.198801	2.18864	1.18052	1.01135	1.12223	0.8672	1.04417	0.847575	1.02183	0.752625
SETIT_012369mg	0	0	0	0	0	0	0.0187652	0	0	0	0	0
SETIT_037836mg	99.8902	83.1692	92.682	99.0296	85.1311	93.6687	100.435	99.6045	98.7006	90.0205	90.2198	73.3878
SETIT_039063mg	0.0250576	0	0	0	0.0121693	0	0	0.0218521	0	0	0.0204474	0
SETIT_029348mg	4.23833	3.85573	4.09437	7.94075	8.75947	8.73995	4.17028	4.86146	4.18048	4.48225	4.88038	4.05294
SETIT_026075mg	3.65098	4.00962	4.35902	5.3848	5.49769	5.48905	4.95268	4.47759	4.03635	4.19347	2.91461	3.04123
SETIT_027424mg	0	0	0	0	0	0	0	0	0	0	0	0.0165769
SETIT_030491mg	17.3881	19.214	17.7502	17.4365	16.7788	18.1278	17.1122	17.4973	17.0466	16.1266	16.8784	17.1826
SETIT_034164mg	31.5835	32.9895	34.2746	30.4266	32.2919	31.322	25.7826	25.6563	27.0448	33.5361	34.796	34.9774
SETIT_024848mg	6.76432	6.94583	5.47686	8.27873	6.38251	9.60761	3.15478	2.78095	3.2786	4.35098	3.9427	3.74688
SETIT_015348mg	0	0	0	0	0	0	0	0	0.106733	0	0.0468485	0
SETIT_014215mg	6.0094	5.21463	5.11281	11.6233	12.1441	11.6572	18.6051	15.3795	15.7987	5.63818	5.26892	5.57977
SETIT_026397mg	0	0.0216682	0.0165044	0.0847938	0.083157	0.0608001	0	0	0	0	0.0523964	0
SETIT_035760mg	0.0362374	0	0.0489005	0.197397	0.334378	0.154408	0.305619	0.158009	0.261053	0.0815809	0.0739255	0.0379752
SETIT_023669mg	93.8056	82.5197	85.9545	77.94	68.347	73.4112	113.132	104.567	107.185	78.7543	75.2364	75.2251
SETIT_016887mg	35.815	34.9753	35.8388	156.936	175.256	163.16	226.857	209.923	207.729	60.1066	55.7451	63.8082
SETIT_024344mg	0	0	0	0	0	0	0.0299186	0.0239758	0	0	0.044869	0
SETIT_038146mg	12.0694	14.1908	12.0014	30.0039	29.9807	33.7243	29.9947	30.0176	30.8384	30.9945	27.7929	33.5566
SETIT_025367mg	2.77056	3.25106	2.1607	1.62148	1.7125	2.23587	2.19274	2.33377	2.34124	2.42563	2.36358	3.06839
SETIT_004226mg	42.2744	43.4031	42.7484	46.3325	42.7322	45.1458	42.7082	40.0786	38.7224	48.8464	49.891	42.2051
SETIT_039377mg	0	0	0	0	0	0	0.0220355	0	0	0	0	0
SETIT_018850mg	5.5843	5.828	5.80246	6.29959	4.73297	5.49188	5.98316	6.12972	5.35119	5.06974	4.83837	3.81854
SETIT_010407mg	4.26384	2.71371	3.34469	1.90364	2.46773	2.53819	2.62856	2.80645	2.47115	3.55892	3.37118	3.65799
SETIT_036194mg	4.85464	5.7803	6.71775	4.70465	4.45697	5.23551	4.47657	4.7887	4.07106	6.71104	7.08565	6.10294
SETIT_024221mg	16.9283	14.5755	12.9134	24.8267	22.316	20.9658	16.6573	16.7849	18.7785	15.8159	17.2641	15.5802
SETIT_001622mg	8.35471	8.5874	9.02991	6.40215	7.19678	6.70138	10.964	12.0615	9.80062	7.25172	7.18589	7.4077
SETIT_023349mg	4.72009	4.92195	5.16959	6.845	6.34228	6.20351	5.8246	5.1905	5.74534	5.38813	5.29269	5.91745
SETIT_035580mg	20.0522	18.8553	21.314	19.3143	19.8405	19.8637	23.6514	23.3591	24.5044	14.7685	16.0861	14.9347
SETIT_008962mg	0	0	0	0	0.0652287	0	0	0	0	0	0	0.070376
SETIT_019221mg	0	0	0	0.136148	0.267039	0	0	0	0.127779	0	0	0
SETIT_031949mg	0.186734	0.113426	0.115194	0.0739783	0	0.141453	0.406419	0	0.138862	0.112104	0	0.0391377
SETIT_002112mg	19.3492	18.8581	19.1561	17.2199	15.3201	17.058	20.2713	21.0688	20.9788	18.4443	19.6384	17.4071
SETIT_025482mg	2.00394	2.39503	2.59691	1.3783	1.62204	1.95023	1.5447	2.79129	2.2767	1.94939	2.24846	2.36255
SETIT_006073mg	13.9238	13.4053	13.8886	16.6476	20.5325	18.0077	12.1748	11.7302	11.668	6.99631	7.56916	7.34885
SETIT_029616mg	0.0186022	0.0753292	0.0430332	0.211877	0.144547	0.167335	0	0.0486675	0.0172916	0	0.0151796	0
SETIT_000935mg	14.8599	15.9803	15.3846	13.545	13.8554	14.475	13.7774	14.3355	13.9031	13.5414	13.9735	13.3488
SETIT_015627mg	0.00679662	0.0137614	0.0314458	0.0269262	0.0132032	0.038614	0.0369815	0.035563	0.0379066	0.013601	0.110923	0.0854705
SETIT_037573mg	54.6258	54.4278	56.33	58.1633	51.9782	56.0941	53.2319	54.7596	55.8996	63.3099	62.4814	57.4541
SETIT_0162472mg	3.04281	3.40012	3.18749	2.70093	3.37373	2.98993	2.15546	3.90523	3.4955	2.98711	4.31006	4.57251
SETIT_039557mg	3.05909	3.30585	3.34178	3.63095	2.594	3.42537	2.84022	3.9487	3.48674	4.02039	3.33825	3.74008
SETIT_031060mg	4.8395	3.6877	5.18975	5.42881	4.70064	4.7303	4.58695	5.50619	5.27247	5.36295	5.23715	5.67144
SETIT_034627mg	6.14226	6.71479	6.42072	6.90813	7.54477	6.8637	6.93867	6.81874	6.46229	5.75204	5.71024	5.97064
SETIT_018688mg	17.5543	18.3719	16.3064	19.3162	17.0177	15.9161	20.9287	20.584	19.0896	19.1411	17.4356	16.8335
SETIT_021939mg	22.5199	25.5391	23.4298	25.0933	22.8182	22.6056	19.4447	21.6742	20.861	23.6537	26.7175	25.0102
SETIT_020623mg	23.9363	21.0459	18.7962	14.9589	14.0539	14.1628	19.6225	20.3423	20.0725	20.9959	21.4636	22.3993
SETIT_004801mg	0.282525	0.650045	0.534744	0.483325	0.224524	0.46208	0.335403	0.515164	0.381992	0.462578	0.272461	0.56523
SETIT_035204mg	0.972152	1.29149	1.0252	1.08843	1.23537	1.12064	1.2461	1.19629	1.29655	1.25337	1.12252	1.20803
SETIT_033759mg	0.591512	0.419181	0.228061	2.3141	2.15452	2.57645	1.38396	1.28961	0.797263	1.21329	1.32737	1.58069
SETIT_036687mg	1.03489	0.919926	0.875873	0.499991	0.367755	0.705071	1.1674	1.04558	1.2318	1.03548	1.33882	1.08452
SETIT_014113mg	2.28255	2.01937	2.43225	2.63413	2.41395	2.55673	2.53688	2.26987	2.94705	2.21489	2.15372	2.19656
SETIT_005228mg	5.7237	6.3024	4.78289	5.89475	5.51517	6.99598	6.00538	5.19037	5.65959	6.18332	5.7685	6.14156
SETIT_023802mg	0.0856135	0.173345	0.0330089	0.169588	0.249471	0.162133	0.0465837	0	0	0.0856626	0.0698618	0.0897191
SETIT_011454mg	0.973173	1.19939	1.37035	2.68203	1.9727	2.36382	2.25621	2.95193	2.08453	1.5241	1.76088	1.33023
SETIT_021509mg	8.08869	8.18876	8.18128	7.07632	8.38916	8.31745	9.04843	9.07007	8.95846	7.79923	7.25546	7.3985
SETIT_001065mg	6.29549	6.5992	5.79105	4.40229	4.04447	4.11492	3.11081	3.79699	3.2946	6.3735	6.84961	6.90042
SETIT_026450mg	6.93831	6.98238	7.02582	6.32703	4.90915	5.43688	5.29807	5.96678	5.86141	6.3093	7.98482	6.58645
SETIT_001455mg	19.5406	19.0184	20.7913	19.2744	21.2478	22.1933	17.6514	19.7275	20.8872	19.5163	19.5605	18.9518
SETIT_021010mg	11.7487	13.7067	13.3033	18.5748	19.3122	18.7455	10.1696	11.7404	11.3285	10.3412	9.63966	10.8566
SETIT_031097mg	287.039	274.942	284.081	228.573	204.063	212.603	266.649	229.134	246.972	325.633	313.64	314.785
SETIT_013768mg	419.113	378.44	399.496	272.514	263.974	266.36	416.758	380.868	394.045	416.473	408.184	405.428
SETIT_018276mg	300.82	285.93	318.111	392.431	408.407	406.594	320.809	324.105	315.803	240.803	227.936	210.138
SETIT_010793mg	7.09755	8.11534	8.62709	8.60982	8.73478	9.01881	8.73399	7.98577	9.01538	6.44371	6.70701	6.65764
SETIT_020159mg	0.162666	0.137232	0.0627169	0.0268514	0.131665	0.0513423	0.147515	0	0.0252008	0.0271265	0.0663687	0.028411
SETIT_027667mg	0	0	0	0.014624	0	0.0209719	0.0401705	0.00643828	0.0205877	0	0	0
SETIT_038755mg	33.8896	38.1552	35.9114	36.5922	43.5616	40.468	28.8864	29.5249	29.4771	32.1688	31.8156	32.0996
SETIT_015137mg	0	0	0	0	0	0	0	0	0	0	0.0187394	0.0240658
SETIT_001931mg	13.5682	14.5304	14.9635	14.4239	14.1734	16.2815	11.829	13.3178	13.3594	21.4363	22.1047	21.3684
SETIT_039142mg	0	0.035542	0.0541441	0	0	0	0	0	0	0.0702557	0.0286484	0
SETIT_005954mg	1.52487	1.89763	1.71961	3.19961	3.1437	3.156	1.30523	1.55581	1.61912	1.6946	1.45088	1.54114
SETIT_005066mg	0.256841	0.0173345	0.118832	0.0339175	0.199577	0.0324267	0.186335	0.134391	0.0795816	0.20559	0.125751	0.0358876
SETIT_035382mg	24.8101	25.1098	24.5359	23.886	22.2503	24.2492	25.0673	26.3792	24.7516	26.5226	26.8303	26.0369
SETIT_014867mg	0	0	0	0.0379823	0.0186246	0.0363128	0	0	0	0.00959287	0.0156468	0.0200943
SETIT_038617mg	0.0395139	0.0400028	0	0.0195678	0.0575702	0.0467693	0.0645006	0.0172296	0.03673	0	0	0.0414088
SETIT_014191mg	3.2512	3.40691	3.70925	1.94899	1.44969	2.18738	1.67593	2.1472	2.52728	4.51815	3.32792	3.31745
SETIT_040292mg	0.100733	0.0679864	0.129461	0.133025	0.097843	0.0635891	0.0730809	0.234259	0.0936361	0.033597	0.328799	0
SETIT_000997mg	11.7028	12.0484	12.7068	32.1352	31.752	32.1602	19.9166	20.2318	19.9411	14.717	14.2746	13.0714
SETIT_015949mg	5.58978	4.85052	5.9524	4.61355	3.23178	5.1669	3.62083	3.01768	3.83511	6.52516	2.93229	4.32364
SETIT_021795mg	2.09142	1.55968	1.82816	1.51006	1.80656	1.91988	2.40625	2.37382	2.00343	1.56547	1.71314	1.94075
SETIT_025609mg	0.165985	0.436901	0.255987	0.230155	0.0967337	0.188604	0.144505	0.318454	0.0308582	0.132864	0.108357	0.208734
SETIT_016679mg	72.4932	70.2179	67.2044	49.3754	51.2788	48.1597	85.6116	80.584	83.877	66.4635	70.9027	76.2186
SETIT_030672mg	165.606	164.637	170.216	157.311	148.668	158.889	160.78	153.471	163.809	166.183	169.361	166.568
SETIT_037958mg	60.1684	55.573	59.839	72.8629	60.5962	63.7192	60.125	53.0126	56.9333	67.3201	58.1471	58.2368
SETIT_023159mg	0.0349819	0	0	0	0.0679563	0.033124	0.114205	0.0305068	0	0	0.0285457	0.0366594
SETIT_007347mg	17.0799	14.908	14.8003	15.691	14.4535	15.9938	14.3048	12.1977	11.3883	17.2788	15.9425	14.7297
SETIT_030135mg	2.63539	2.92009	3.15229	2.57933	3.02336	2.39719	3.03729	3.15785	3.31772	4.52634	4.0809	4.58845
SETIT_019818mg	0.0780795	0.052697	0.0602082	0	0.113759	0	0.0424844	0.0453942	0.0241928	0.104166	0.10619	0.0818238
SETIT_013039mg	2.63223	3.47321	4.03669	2.54844	3.50469	2.49243	2.34951	2.73397	4.09628	1.86433	2.36514	1.58069
SETIT_012428mg	0	0	0	0	0	0	0	0	0	0	0	0.161494
SETIT_010384mg	0.353242	0.384102	0.706195	0.34986	0.43206	0.309705	0.526783	0.810067	0.595902	0.327263	0.245546	0.411313
SETIT_020548mg	0	0	0	0.0814592	0.159774	0.0778787	0.223759	0	0	0.205735	0.0335572	0
SETIT_008814mg	1.51164	1.4139	1.3557	1.35071	1.32463	1.49359	1.64502	1.71948	2.22989	1.77555	1.28715	1.77354
SETIT_004368mg	0.101666	0.102924	0.0783961	0.0503463	0	0	0.0553182	0.132991	0	0	0.124441	0.106541
SETIT_013176mg	56.9064	59.1822	58.9754	58.0945	63.7835	61.4253	64.5439	67.2277	65.2379	55.6585	57.7528	60.6423
SETIT_014290mg	24.0444	21.4409	23.4337	25.6173	22.6534	23.3284	24.7825	23.4674	25.805	20.3503	22.0203	19.1577
SETIT_011913mg	0	0	0	0	0	0	0.0732489	0	0	0	0	0
SETIT_034108mg	1.98889	1.94226	2.0907	0.882714	0.956798	0.892773	1.12813	1.15767	1.08571	1.14051	0.884207	1.0323
SETIT_002233mg	16.8622	17.6159	17.7992	18.2551	17.8026	19.3618	23.7977	22.6371	23.0534	16.0581	14.5544	15.6781
SETIT_029817mg	192.493	207.273	210.607	153.531	163.685	168.878	189.251	198.016	196.223	249.213	245.146	257.136
SETIT_011607mg	0.450824	0.64857	0.731866	0.540509	0.806636	0.87623	0.697171	0.455229	0.573452	0.522306	0.735757	0.497308
SETIT_003379mg	28.941	23.8606	26.5339	25.9557	23.5274	23.211	27.9659	23.0652	24.9901	20.895	20.8716	19.3993
SETIT_004616mg	0.18074	0	0.139371	0.119339	0.468143	0.171141	0.0655623	0	0.224007	0	0.49162	0.126271
SETIT_023124mg	121.376	114.363	119.587	83.1058	75.5836	73.5537	88.1937	83.6522	87.2345	104.702	107.797	113.365
SETIT_016530mg	8.65136	9.3562	9.08965	8.95475	9.3825	9.09919	7.49902	7.77297	7.77774	8.30517	7.146	8.47077
SETIT_003426mg	26.1649	23.7407	25.7606	27.5561	26.7216	27.1139	26.125	26.417	26.2552	25.3563	26.4345	22.6166
SETIT_039298mg	0.284823	0.173008	0.409978	0.150451	0.147547	0.431515	0.826544	0.19871	0.353008	0.284987	0.604291	0.278583
SETIT_012061mg	0	0	0	0.0405021	0	0	0	0	0	0	0	0
SETIT_032506mg	0	0	0	0	0	0	0	0	0	0.0202605	0	0
SETIT_028640mg	11.7537	14.4798	14.0772	13.287	15.0279	14.5068	11.918	15.4348	13.8702	13.6451	13.748	14.8971
SETIT_027989mg	7.10466	8.70372	8.02407	4.22198	7.82092	4.79748	8.32506	6.90926	6.48403	2.61372	4.20465	3.26393
SETIT_037639mg	10.9799	8.74684	10.6066	11.0234	8.31919	11.1922	11.6876	10.5302	11.015	13.4026	10.0369	10.7834
SETIT_002757mg	120.369	100.209	89.6913	113.947	95.949	96.3969	96.4506	98.6002	105.111	106.553	126.094	112.834
SETIT_001655mg	1.00442	1.14155	1.36638	1.48282	1.28853	1.07669	0.969304	0.561918	0.880806	0.948111	0.896944	1.07245
SETIT_018423mg	0.72027	0.322196	0.361662	0.398162	0.309127	0.570992	0.419254	0.701168	0.794086	0.385482	0.49207	0.42129
SETIT_006796mg	7.91792	8.51687	8.55423	8.39351	8.06125	8.64937	9.71605	9.19771	9.77509	10.5323	9.26264	10.1776
SETIT_016453mg	20.0404	21.7436	22.2042	21.5849	23.9224	22.862	22.3914	23.6956	22.7838	22.8552	23.9663	23.3763
SETIT_031718mg	2.5929	1.91825	2.2455	5.45222	4.18459	4.91039	4.5581	4.2615	4.00467	2.37486	1.70895	2.06928
SETIT_013588mg	2.07756	2.38151	2.16306	1.19297	0.793045	1.19411	0.721366	0.521682	0.758947	8.11278	8.813	9.36105
SETIT_006473mg	1081.19	1022.08	1008.12	168.959	173.082	173.328	531.035	507.558	511.954	1460.89	1468.53	1556.13
SETIT_033388mg	0	0	0	0	0	0.0425227	0	0	0	0	0	0
SETIT_006005mg	5.47732	5.43535	5.33805	4.75214	5.10258	5.05643	4.79679	4.55608	4.52048	5.50938	5.38943	5.17962
SETIT_014501mg	33.8281	32.376	24.5619	19.2016	15.4762	15.9485	17.4629	18.8036	18.5498	26.1536	40.4205	34.3183
SETIT_029892mg	0.482993	0.614514	0.458004	0.633515	0.646645	0.902324	0.859442	1.01317	0.964665	0.620414	0.426085	0.567714
SETIT_018490mg	0.173083	0.21903	0.311422	0.15714	0.210146	0.0956029	0.298228	0.377353	0.241332	0.54841	0.164777	0.0906914
SETIT_036696mg	79.8636	80.9821	81.7507	84.5045	74.967	81.3779	98.5212	95.355	94.4535	72.0814	74.5453	71.9599
SETIT_000708mg	14.6862	14.7608	15.8862	14.5456	14.1236	15.2893	15.4497	15.1188	14.7881	13.7754	12.8363	13.4441
SETIT_033615mg	9.54038	9.29272	7.91379	5.59787	6.1296	6.43828	6.12755	6.504	6.83385	7.86629	6.10322	5.72262
SETIT_018775mg	3.42855	3.81806	2.93462	2.71658	2.69744	2.49978	3.13409	2.51156	2.9639	2.74441	2.04235	2.11985
SETIT_040111mg	15.4432	16.7219	16.7942	16.9363	17.4871	17.7321	15.8333	17.338	17.3232	15.6831	15.0354	15.6892
SETIT_020341mg	1.10553	1.66185	1.83415	1.55947	1.36667	1.87158	1.53119	1.48998	1.68159	0.905044	1.80426	2.38731
SETIT_016282mg	347.289	430.185	409.89	359.476	428.813	393.425	450.963	500.906	490.449	6.74957	6.99262	7.63905
SETIT_007752mg	2.77932	2.48653	2.26778	2.68869	2.26011	2.60112	2.21566	1.83192	2.46334	2.19886	1.34496	2.26912
SETIT_040861mg	9.75994	8.76568	9.9955	6.52824	7.34034	6.73867	4.00135	3.47254	3.98488	8.05318	6.55391	7.24482
SETIT_026289mg	11.2187	10.3747	10.7336	16.3141	16.2806	16.9166	7.40353	6.68396	7.41552	9.47832	9.79985	11.3711
SETIT_011558mg	0.372776	0.789082	0.522641	0.369206	0.427912	0.417156	0.110636	0.413749	0.252008	0.745979	0.221229	0.532707
SETIT_019252mg	26.9264	27.1193	26.6747	27.6969	25.4982	28.9702	30.2437	30.6954	26.9595	26.7513	25.2342	22.2876
SETIT_036028mg	4.84585	5.18218	4.43842	4.12347	3.54668	3.30673	3.73843	3.98786	4.22951	5.7364	5.08672	4.80405
SETIT_016497mg	7.83703	7.56188	8.05124	14.5491	15.4845	15.8857	10.9691	10.3332	10.4872	8.25915	7.89985	8.43482
SETIT_022440mg	8.55841	9.81613	9.42565	11.7673	12.4106	11.4217	9.57651	9.72899	9.28445	8.90585	8.3641	8.81055
SETIT_038958mg	0.0462995	0.0656212	0.0714044	0.110055	0.0359768	0.0964494	0.0906924	0.0323013	0.086075	0.0555913	0.0831183	0.00970396
SETIT_017393mg	0.142234	0.0514262	0.156683	0.231432	0.177625	0.16354	0.0331679	0.0708792	0.132213	0.0203308	0.024871	0.085174
SETIT_021199mg	4.8852	4.49555	4.92055	4.55869	4.85172	4.75453	6.96689	5.92058	5.17792	5.41658	5.16865	5.93069
SETIT_005215mg	6.53916	5.20383	4.94209	6.9921	5.75114	6.16107	8.85091	7.57515	7.71146	5.27339	6.13247	4.60259
SETIT_019037mg	0.612316	0.507183	0.686785	0.826981	0.540679	0.474379	0.302883	0.58253	0.620918	0.278485	0.408811	0.233338
SETIT_002781mg	3.39249	3.30237	3.46117	7.05602	6.17207	6.6594	2.83986	3.35677	3.03219	5.69221	5.54729	5.01827
SETIT_021499mg	2.99614	4.58575	4.2156	3.48781	3.86184	4.36982	3.9945	3.99359	4.44816	3.74377	3.64996	3.43743
SETIT_023878mg	0	0.0434634	0.0662113	0	0	0.0406522	0	0	0	0	0	0
SETIT_012070mg	0	0	0	0	0	0	0	0	0.00990426	0	0	0
SETIT_020275mg	19.6606	16.2354	17.9547	20.9569	16.326	18.203	21.0785	20.1279	21.4678	19.9048	21.7433	16.013
SETIT_023113mg	17.3433	15.9128	15.6406	16.9578	14.4781	16.8559	17.6036	16.8639	15.8056	16.9099	14.731	13.2055
SETIT_005850mg	27.1212	28.7935	28.5989	17.9342	18.4523	18.9942	18.893	17.8039	17.8884	22.8686	19.2313	21.1659
SETIT_030025mg	0.0848076	0	0.00817454	0	0.0411871	0	0.0461452	0.147917	0.0788325	0	0	0.0444373
SETIT_032232mg	0	0	0	0	0	0	0	0	0.0612993	0	0	0
SETIT_017034mg	22.1969	21.6963	19.7874	19.2216	20.4444	19.542	19.4731	17.9423	18.0994	18.0687	22.0926	21.1215
SETIT_000912mg	2.03184	2.09291	1.97729	1.01059	1.45646	1.27702	2.4332	3.0022	3.15056	2.10403	1.76661	2.21296
SETIT_038722mg	10.6609	10.9194	12.1381	10.0135	11.7405	10.5449	9.74962	10.2355	11.0729	10.4917	9.82257	11.4868
SETIT_039446mg	0	0.0370063	0	0	0.0355052	0	0.0397794	0	0	0	0	0
SETIT_004734mg	0	0	0	0	0	0	0	0	0	0.00683861	0.0501948	0.0214873
SETIT_019969mg	4.02529	4.94034	5.41066	4.17789	3.88301	4.30753	4.29044	4.41199	4.34394	3.75173	4.10586	3.69825
SETIT_012396mg	21.9264	22.4684	23.2482	30.3237	22.9206	23.4205	19.86	14.8658	16.0319	21.0026	23.5654	19.9656
SETIT_021349mg	8.92377	12.67	11.1463	10.7255	14.6526	12.2983	8.294	12.6237	11.3213	11.0068	11.0963	13.7618
SETIT_018468mg	10.8806	11.2899	10.6316	17.3498	14.8504	15.9083	13.0954	13.6374	12.7709	12.4477	10.9581	10.8033
SETIT_026441mg	4.35436	2.79725	3.58081	3.65359	2.90861	2.41085	2.42438	2.39699	1.8557	3.44496	3.63585	2.31949
SETIT_0270032mg	42.617	39.9833	45.762	51.4864	40.9925	45.5815	47.0523	44.8652	45.669	55.0139	52.2063	40.3268
SETIT_016712mg	0.218404	0.269473	0.310514	0.283911	0.344724	0.264969	0.126265	0.202369	0.183984	0.177555	0.261762	0.107286
SETIT_031121mg	3.4512	3.7078	3.66215	2.76043	3.00034	3.58231	3.04398	3.0097	3.01163	3.60419	3.3417	3.82758
SETIT_025572mg	0.0119999	0	0.00925331	0.0356551	0	0.0113626	0.0522349	0.0941836	0.0780813	0	0.097921	0.100603
SETIT_009685mg	4.01132	3.96085	4.4764	4.11281	4.63706	4.71442	4.19618	4.90237	4.43112	3.96416	3.50381	3.79664
SETIT_012924mg	0.053333	0	0.123377	0.105645	0.0777041	0.0505006	0.145097	0.0465104	0.0991508	0	0	0.0558906
SETIT_010537mg	6.05789	7.24016	7.15528	6.38084	6.37441	6.94259	7.20717	7.01248	7.93268	7.79319	6.01242	6.61292
SETIT_023465mg	1687.83	1650.21	1742.41	1677.19	1821.68	1725.42	1528.28	1487.91	1502.46	1704.34	1739.58	1630.19
SETIT_016661mg	11.4194	11.7134	12.6142	13.3304	12.3468	12.6078	12.1914	12.6184	12.8219	12.1938	11.1489	11.5202
SETIT_021035mg	5.85135	6.73718	6.75326	6.46167	7.1398	7.22243	6.12498	7.16473	7.42604	5.72392	5.91671	6.30519
SETIT_006877mg	7.84051	7.25661	6.59297	3.44928	3.47218	3.76876	4.74239	4.41907	4.60752	6.37925	7.06708	6.07306
SETIT_008384mg	66.3577	64.5249	62.9542	52.3656	53.7248	49.3458	63.6907	63.3755	67.3833	51.0381	86.3152	62.5945
SETIT_037042mg	0.0297559	0	0.0229452	0.058942	0	0	0.0323814	0.0518988	0.0553189	0	0	0
SETIT_012588mg	1.18132	1.1817	0.856709	2.04751	1.42062	1.66456	0.933554	1.14058	1.07194	0.703569	0.918069	0.722148
SETIT_007708mg	13.5323	14.2604	14.1856	14.6905	11.156	10.3968	17.8183	15.2239	14.5261	15.8048	15.9547	12.2382
SETIT_001134mg	30.2384	35.3096	34.6595	26.5461	29.3559	27.7539	30.2275	31.3861	32.0643	34.5912	32.2909	35.313
SETIT_039339mg	5.85907	5.72702	5.22507	4.40226	5.41924	4.51779	5.05686	4.35058	5.08511	4.86722	5.49127	5.08141
SETIT_008576mg	0	0	0.0671966	0.086308	0.507852	0.123772	0	0.0379973	0	0.217981	0	0.365285
SETIT_003344mg	54.4216	60.7757	50.9336	63.4325	83.0049	60.7334	53.4921	76.1926	72.8212	49.5282	91.171	80.6192
SETIT_009372mg	13.9207	15.1252	15.3855	18.3817	20.3261	20.3927	14.386	14.5178	14.6579	13.3092	12.8602	13.615
SETIT_025787mg	0	0	0	0	0	0	0.0720889	0.0577697	0.0923651	0.265128	0.297308	0.208262
SETIT_016486mg	0.16546	0.0670028	0.127589	0.183541	0.231426	0.112804	0.15125	0.103891	0.215324	0.165555	0.162021	0.0762937
SETIT_003947mg	0	0.0489143	0.0372575	0.0957078	0	0.137252	0.420637	0.29495	0.628773	0	0.118281	0.0506335
SETIT_037263mg	1.83357	1.56621	1.5354	2.36933	1.43312	2.07529	1.90182	1.7739	1.53128	1.89195	1.64818	1.65129
SETIT_023148mg	30.7612	33.2843	32.8976	36.8412	38.8023	35.3633	34.505	35.3484	35.8842	28.0884	28.3218	26.1961
SETIT_019468mg	0.0280458	0	0.043253	0	0	0	0	0	0	0	0.0457715	0
SETIT_039623mg	0.0288756	0.0584656	0	0	0.0560941	0	0	0	0	0.0288921	0.0235629	0
SETIT_038320mg	1.49037	1.1483	1.34248	2.01168	2.02409	1.79837	1.66493	1.48374	1.7409	1.92671	2.27089	1.67241
SETIT_034821mg	15.3957	18.2783	17.3059	19.199	18.2438	18.4214	17.8888	18.4	18.5197	17.057	17.4284	16.8527
SETIT_035114mg	0.292961	0.181247	0.200806	0.225677	0.102756	0.130996	0.0885583	0.248387	0.242063	0.170992	0.35859	0.26437
SETIT_015982mg	5.7529	7.07615	6.25683	4.05993	4.15902	4.26297	11.4453	9.94813	9.64132	6.63275	5.44372	6.18588
SETIT_013731mg	18.3493	19.9082	19.5003	17.5956	18.9806	18.6393	18.8273	19.5259	17.1899	16.6031	16.7168	17.6588
SETIT_037322mg	1.79388	1.70834	2.35628	2.15313	1.69811	1.79938	1.30696	1.5644	1.15877	1.90139	2.10891	1.44976
SETIT_016367mg	10.3653	14.7326	13.5314	12.6765	15.517	14.7192	9.29006	11.9726	11.6884	12.6752	12.5829	13.7398
SETIT_029375mg	21.2805	22.3277	21.75	23.3703	23.7849	24.0102	21.9259	23.9989	22.9388	22.1698	20.7929	21.7421
SETIT_023620mg	2.09142	1.9963	1.93526	2.13057	1.91533	1.83889	2.24343	2.08443	2.02738	2.89977	2.51118	2.22302
SETIT_011267mg	0.272117	0.16529	0.209833	0.0539024	0	0.231899	0.473803	0.545806	0.328829	0.136137	0.0888206	0
SETIT_034093mg	2.16173	2.50599	2.32553	2.32263	2.60588	2.29822	1.78535	1.89361	1.68648	2.19676	2.08687	2.08335
SETIT_024199mg	0	0.0689992	0	0.0270014	0	0	0.0445018	0.0237749	0	0.0545561	0	0.0285698
SETIT_017735mg	8.09482	8.40523	7.92163	7.99622	7.37115	8.43141	7.80065	7.44013	7.08887	7.60923	7.57458	6.95383
SETIT_017826mg	7.9972	7.90649	8.34455	7.27841	8.15962	8.26833	7.04065	7.25061	8.58565	7.90086	8.26604	8.5619
SETIT_004674mg	7.67579	9.33666	8.79156	9.7528	10.9823	11.3182	11.8934	12.0262	11.4416	8.04349	7.56129	9.53546
SETIT_002872mg	0	0	0	0.149289	0	0.0356819	0	0	0	0	0.0922499	0
SETIT_004678mg	0	0	0.0217515	0	0	0	0	0.0491989	0.0262205	0	0	0.0147803
SETIT_035800mg	0.758338	0.703069	0.535521	0.40321	0.395427	0.340136	0.894743	0.689173	0.942352	0.351432	0.52762	0.903453
SETIT_019199mg	0	0	0.022168	0	0.0418847	0.0136106	0.117317	0.238169	0.180377	0.0647201	0.0996997	0.13557
SETIT_034728mg	7.92138	9.24973	8.68424	8.54306	7.60934	8.30329	8.84413	8.02224	8.09323	7.95087	7.53704	7.64812
SETIT_033560mg	0.598769	0.848648	0.646407	0.474429	0.843304	0.708712	0.553861	0.600498	0.862704	0.748891	0.732906	0.407864
SETIT_025529mg	3.12724	4.20256	3.62786	4.30332	2.95687	2.48947	1.89734	3.20988	2.13516	3.26749	8.67184	3.79924
SETIT_021427mg	2.06057	2.35463	2.39767	2.87184	2.83438	2.5762	2.36994	2.80844	2.62076	1.95064	2.04392	1.88784
SETIT_034213mg	0.638687	0.65164	0.673341	0.420067	0.32472	0.387429	0.35295	0.261086	0.171613	0.649039	0.602612	0.585651
SETIT_017964mg	8.03516	8.96565	7.6635	6.64007	7.76836	7.73798	6.94387	6.56253	7.59622	9.22209	7.89658	6.93452
SETIT_016980mg	2.30095	2.60783	2.62256	2.66025	2.66233	2.83845	2.22464	2.96593	2.73532	3.5864	2.70794	3.00691
SETIT_000719mg	24.2819	23.0844	23.8282	22.5489	23.372	23.4816	26.4783	24.9292	25.9864	20.6125	21.1257	24.697
SETIT_036904mg	15.5963	13.9408	12.6635	12.6267	13.1008	13.7389	15.1392	15.4779	15.8513	14.1263	14.2611	13.326
SETIT_020327mg	5.62068	4.71097	5.38245	4.16867	3.98664	2.84675	5.12088	4.97005	4.90876	4.34218	4.54389	4.24644
SETIT_012471mg	0	0	0	0.0211984	0	0	0	0	0.0198954	0	0	0
SETIT_018710mg	85.834	62.8777	80.6779	80.1061	76.6898	74.1924	71.496	63.3633	62.9531	84.3381	82.7572	77.6976
SETIT_009367mg	9.23449	10.2881	10.3364	8.43188	8.97496	9.10399	9.87287	11.3339	10.3401	10.0676	9.6839	10.0464
SETIT_039220mg	0.0109909	0	0	0	0	0	0	0	0	0	0	0
SETIT_016032mg	7.92015	7.45817	7.56837	13.3691	14.0027	13.1381	11.795	11.3303	11.4425	6.27616	6.05001	7.01734
SETIT_019762mg	0.851399	0.69375	0.992795	0.760979	0.44374	0.471912	0.632746	0.796812	0.772111	0.83111	0.610027	0.826943
SETIT_002651mg	78.7098	78.2069	78.6067	85.7036	79.883	82.9187	84.8668	82.19	80.3652	91.5438	82.7253	77.4345
SETIT_029155mg	2.97362	2.91354	2.64489	2.59523	3.3387	2.46025	2.19471	2.66383	2.29202	2.74702	2.13221	2.67655
SETIT_000503mg	16.806	18.4482	18.8296	20.6052	21.3879	20.3971	15.4246	15.7049	17.3486	20.5832	22.6698	23.7949
SETIT_040204mg	0	0.0567855	0.0540663	0.0833318	0.0817233	0.079669	0.122082	0.0244581	0	0	0.0228858	0.117563
SETIT_035286mg	0	0	0	0	0	0	0.0772911	0.0309693	0.0247576	0	0.0434677	0
SETIT_039610mg	10.2129	11.4441	11.0667	8.01462	10.1599	9.20262	12.4137	10.5225	10.125	9.84795	6.80489	9.01961
SETIT_031398mg	0	0	0.01061	0	0	0	0	0	0.0127899	0	0	0
SETIT_022906mg	12.0198	13.407	13.5295	11.2585	11.5561	10.9084	10.6618	11.389	11.6563	12.0981	11.3807	12.5428
SETIT_012238mg	3.28667	4.03643	4.30313	3.04937	3.81289	3.33077	3.38401	4.31611	4.06393	3.85847	3.91931	3.96052
SETIT_019508mg	21.0753	18.9347	18.6801	27.4205	24.2663	27.0069	18.661	18.6505	17.0241	25.9312	26.3042	27.1999
SETIT_000883mg	2.08356	1.89785	1.86526	0.98008	0.923783	0.905768	2.09391	2.22454	2.38646	1.6172	1.30544	1.15223
SETIT_036744mg	53.354	52.135	49.9451	64.4955	58.2892	64.0261	54.6141	48.1231	49.5042	67.0694	62.6473	59.2911
SETIT_030604mg	36.9061	42.6854	39.488	39.5052	39.2186	42.8343	39.4958	41.0346	41.4042	39.0826	37.4303	37.3813
SETIT_019699mg	9.92536	13.0626	9.88588	20.4799	24.9048	26.3151	22.6823	24.885	26.3712	7.86209	8.4367	11.2681
SETIT_017448mg	2.31519	1.98478	2.03598	3.62981	3.40664	3.88073	3.11986	2.42283	2.91217	1.95179	1.59178	1.67254
SETIT_010849mg	0	0.0740126	0	0.561163	0.479321	0.640336	0	0.0318779	0	0.036575	0.0298286	0.038307
SETIT_003546mg	33.3566	28.9904	31.8308	33.8382	31.4536	32.4915	38.4191	34.1704	33.1236	36.7281	34.4788	29.4905
SETIT_037619mg	18.861	18.3256	19.1939	21.1247	18.1572	18.1449	18.277	18.3862	19.3072	19.0059	17.3591	17.3431
SETIT_018161mg	0.15041	0.139582	0.18364	0.198627	0.231316	0.142422	0.0272802	0.043723	0.0233021	0.225744	0.634139	0.288975
SETIT_032863mg	0.878857	1.24094	1.21272	1.30566	1.14567	1.68627	1.20809	1.47235	1.46189	0.995067	1.60417	1.09066
SETIT_008264mg	0	0	0	0	0	0	0	0.0113184	0.0120642	0	0	0
SETIT_026950mg	21.8141	21.1588	20.2693	53.3005	47.1351	52.5225	19.5284	17.701	17.1687	39.4123	34.9824	35.4515
SETIT_004797mg	2.13499	2.64661	2.26789	1.48881	1.96793	1.2996	2.06258	2.27984	2.18707	2.55037	2.86215	2.07756
SETIT_009745mg	0.450789	0.253537	0.303469	0.283475	0.333603	0.426849	0.264749	0.411842	0.399075	0.350815	0.326978	0.292442
SETIT_021432mg	0.0789518	0.0913469	0.0608808	0.0781958	0.0109552	0.0961184	0.171836	0.167212	0.167747	0.0677117	0.0322129	0.0827379
SETIT_013678mg	3.93907	3.13327	3.03047	2.61589	2.78579	2.48372	2.7063	2.84945	2.61539	3.06952	4.6956	4.08992
SETIT_027033mg	0	0.0494034	0.0752602	0.0966649	0.236997	0.184832	3.69083	3.31945	4.03717	0.0244138	0.0597318	0.10228
SETIT_020089mg	0	0	0.0250867	0	0	0	0	0	0	0	0	0.0340933
SETIT_002423mg	29.5483	27.3772	29.2369	25.2948	24.1025	23.6407	29.4385	25.3391	28.423	26.5926	24.0023	24.7478
SETIT_030174mg	7.10832	5.80994	6.49887	6.79367	6.75926	6.88406	6.38078	6.69839	6.24878	6.56434	6.85697	6.6534
SETIT_017754mg	29.8634	29.7032	30.7481	28.0926	26.9444	29.4207	24.6694	24.4111	25.8233	33.3035	32.1033	29.039
SETIT_031935mg	2.92564	2.34577	2.43648	2.58469	2.61436	2.68162	8.37971	7.35818	7.69079	2.014	2.19637	2.21974
SETIT_003723mg	0.533573	0.877783	0.694314	0.693609	0.615438	0.757854	0.254035	0.523481	0.650974	0.734084	1.14293	0.838741
SETIT_033305mg	0.162666	0.282305	0.116474	0.10357	0.38371	0.0880153	0.139086	0.081061	0.129604	0.174385	0.113775	0.255699
SETIT_029648mg	0.0559131	0.0471707	0	0.0369185	0.12672	0.0352958	0.0202822	0.0650139	0.129934	0.0186484	0.129273	0.107423
SETIT_011954mg	0.0499997	0.11136	0.0771109	0.128755	0.0777041	0.179908	0.304703	0.0523242	0.148726	0.0400227	0.0571206	0.0104795
SETIT_017491mg	8.72005	10.4927	10.1152	8.58072	8.37858	8.87088	8.36462	8.08802	7.37197	9.39259	10.1291	11.4425
SETIT_001483mg	3.53177	4.1828	4.3052	4.18796	3.53382	4.09551	3.84339	3.16435	3.3369	3.95979	3.05568	3.28539
SETIT_010085mg	0.0422204	0.170971	0.0325567	0.313621	0.0922701	0.0799562	0.0689184	0.0184097	0	0.105611	0.129196	0.0884901
SETIT_015376mg	0.73383	0.557181	0.8488	0.690464	0.784052	0.694858	0.998223	1.07193	0.90382	0.862745	0.718579	0.807472
SETIT_015653mg	0.0956857	0.0968695	0.0737845	0.0631797	0.0619601	0.120805	0	0	0	0.191481	0.0520539	0.0668495
SETIT_025382mg	6.27425	6.72752	6.97111	7.21646	8.81368	8.36855	5.46962	9.41354	9.09321	8.57297	9.2488	9.68594
SETIT_035360mg	47.2235	48.4534	48.581	43.3114	42.7321	43.6601	62.8199	60.764	60.469	38.7364	36.5189	38.9329
SETIT_011985mg	0	0.0101237	0.0462665	0.0198084	0.019426	0.0378754	0	0.0436035	0.0557723	0	0.0163202	0.020959
SETIT_003361mg	1.73768	1.71519	1.54094	1.93617	1.91989	1.46028	2.43466	1.72375	1.51429	1.73867	1.87881	1.34299
SETIT_040455mg	0.155413	0.0944015	0.0958729	0.092355	0.332098	0.206023	0	0.325277	0.115571	0.186603	0.0760915	0.195439
SETIT_019519mg	0	0	0.00847525	0	0	0.0208144	0.017941	0.00958492	0.0408662	0	0.035875	0
SETIT_031680mg	0	0	0.0439262	0.282096	0.193656	0.161818	0.0619908	0.173871	0.264756	0	0	0.0596964
SETIT_000292mg	0.109468	0.157484	0.213252	0.0684757	0.173481	0.174576	0.244523	0.27132	0.267778	0.38624	0.3244	0.211322
SETIT_027857mg	0	0	0.117137	0.188064	0.0737735	0.0719191	0.123982	0.19871	0	0	0.0464839	0.0397976
SETIT_002227mg	2.41519	2.25903	2.13905	1.75072	2.0739	1.78977	1.55222	1.70177	1.62683	2.13639	1.86372	2.20088
SETIT_0213811mg	12.3385	12.8908	11.6776	17.5943	20.0775	18.0697	24.4139	24.6113	24.5546	12.0178	12.1177	13.4935
SETIT_003402mg	8.31301	8.35367	9.03123	8.31454	7.7165	9.57767	8.62314	8.23166	6.85181	10.4075	7.60223	9.07643
SETIT_040710mg	0.058677	0	0.0904933	0.0581152	0	0.0555608	0	0.0255854	0.0545429	0	0	0.0614908
SETIT_003638mg	0.792877	1.06069	1.02628	1.7108	0.880145	1.6356	0.647126	1.16065	1.23713	1.16166	1.34021	0.385775
SETIT_008087mg	2.27074	1.79195	2.19146	0.880042	1.11649	1.03501	1.48879	1.59281	1.56668	1.84162	1.77239	1.86971
SETIT_027814mg	0.0677774	0.082339	0.0104528	0.0537027	0	0	0	0	0	0	0	0.0568221
SETIT_033094mg	0	0	0.00895955	0.0920618	0.0112856	0	0	0.081061	0	0.0348769	0	0
SETIT_028248mg	0	0	0	0	0	0	0.00953419	0	0.0081439	0	0	0.0183626
SETIT_040386mg	1.64326	1.69383	1.98134	1.89384	1.04472	1.30137	1.98333	0.547162	1.63857	2.09262	1.38968	1.37765
SETIT_003958mg	0.0145237	0	0	0	0	0	0.0158052	0.056996	0.0135004	0	0	0
SETIT_002139mg	24.373	27.1286	26.0286	20.4621	20.8283	21.0121	25.1208	24.5059	25.549	23.8008	23.4266	21.5662
SETIT_022840mg	3.22147	2.93635	2.82005	5.80217	5.06659	4.78726	3.08153	3.25926	2.69611	2.22535	2.83457	2.65511
SETIT_006678mg	1.54104	1.2557	1.15209	0.725918	0.730159	0.65842	2.46439	3.17949	2.81253	0.836778	0.75144	0.915791
SETIT_014587mg	1.37852	1.36767	1.25434	1.4609	1.07117	1.22699	1.45515	0.937697	1.11482	1.48966	1.94607	1.1846
SETIT_005109mg	47.2068	44.1047	44.4152	37.0632	37.4284	34.7638	68.7619	63.1079	68.8649	50.4468	46.3412	49.815
SETIT_009073mg	0.60164	0.812111	0.584212	5.71603	4.82652	5.12719	2.01267	2.48735	1.63633	1.33774	2.09107	2.28845
SETIT_023253mg	0.648421	0.583505	0.744454	0.799198	0.475861	0.76407	1.2231	0.942454	0.910802	0.490199	0.646703	0.377509
SETIT_008227mg	0	0.0204146	0.108847	0.0399442	0.0195866	0.0381885	0.153611	0.0527566	0.0374888	0.0403535	0.0329101	0.169057
SETIT_035878mg	0.321008	0.246196	0.397554	0.173419	0.274004	0.230273	0.275231	0.195112	0.253181	0.301726	0.309574	0.35679
SETIT_011006mg	0.316181	0.26054	0.255151	0.364132	0.357103	0.369015	0.528121	0.262909	0.273399	0.0662154	0.120004	0.0847622
SETIT_003376mg	0.788303	0.304021	0.405247	0.111536	0.510456	0.0710893	0.531055	1.11303	1.15148	0.638516	0.551371	0.393384
SETIT_026059mg	0.660607	1.10025	0.733979	0.520612	0.800341	0.659154	0.548834	0.749549	0.779135	1.03057	0.933219	1.03471
SETIT_026151mg	0	0.0166903	0.00635644	0.0898069	0.14412	0.0156108	0.116617	0.0287547	0.091949	0.0412396	0.060539	0.051831
SETIT_023991mg	0.219442	0	0.0966941	0.0620974	0	0	0.136459	0.0546771	0.291402	0.313668	0.281392	0.0985565
SETIT_033314mg	0	0	0	0	0	0	0.0334523	0	0.0142871	0	0	0
SETIT_009008mg	5.9765	4.72849	5.55738	5.44673	5.07329	5.63532	5.71134	6.10982	5.15861	4.397	4.73347	6.13152
SETIT_018783mg	6.60611	5.24248	7.03465	12.6783	9.6836	12.1668	8.61098	7.40703	7.4003	11.8155	13.1509	9.05303
SETIT_036985mg	0.315574	0.263917	0.454947	0.747409	0.706328	0.831485	0.507662	0.490582	0.790744	0.329484	0.403064	0.373844
SETIT_017763mg	9.91047	10.2991	10.0544	11.0029	10.8782	10.8536	10.1594	10.4471	10.4181	9.12746	8.8844	10.162
SETIT_017123mg	0.309462	0.321323	0.342648	0.683727	0.631993	0.939188	0.259051	0.366752	0.2139	0.58752	0.420875	0.49061
SETIT_007899mg	7.72807	7.12042	7.35193	12.2293	11.386	11.5438	9.10919	9.01119	9.10459	6.95056	7.0998	6.29694
SETIT_011410mg	0.744402	0.776448	0.626202	0.8043	0.985968	1.02526	0.589151	0.668847	0.545177	1.12853	0.773109	1.11105
SETIT_037723mg	0	0	0.0317554	0.163148	0	0.0389941	0	0.0359131	0	0.0412048	0	0
SETIT_019718mg	0.150927	0.212214	0.174573	0.240832	0.187318	0.134972	0.474482	0.453357	0.529997	0.201351	0.232633	0.193312
SETIT_017075mg	9.42444	9.64293	9.68035	10.5576	8.96739	10.1196	10.5846	10.9717	10.7082	9.82352	10.356	8.81204
SETIT_028656mg	13.3437	15.1147	13.8967	14.0985	15.2961	15.3669	13.1673	15.6638	15.9211	14.4522	12.8634	15.6377
SETIT_015951mg	0.484199	0.288347	0.944413	0.620611	0.774622	0.80909	0.74389	1.06807	0.688365	0.740965	0.766985	0.835749
SETIT_036054mg	100.813	99.1961	96.2267	105.833	100.832	109.042	84.5503	86.8765	87.1582	94.2128	117.798	98.7051
SETIT_033213mg	0	0	0	0	0.118499	0	0	0	0	0	0	0
SETIT_015521mg	0	0	0	0	0	0	0	0	0.0470067	0	0	0
SETIT_021826mg	0.516269	0.429324	0.220378	0.620896	0.304455	0.357909	0.933024	0.884371	0.831247	0.359751	0.594309	0.280174
SETIT_014898mg	0.0409099	0.165664	0.0495726	0.0926131	0.0567659	0.0221356	0.0254397	0.01529	0.0814877	0.0175429	0.0763041	0.0734944
SETIT_030839mg	0.0665451	0.0288721	0.0366527	0.0282462	0.0184673	0.0180031	0	0	0.02651	0.00951189	0	0.0398493
SETIT_035163mg	6.36485	6.75698	6.14231	5.3916	6.3949	5.91959	6.22805	6.00495	6.80072	6.27785	5.60044	6.36149
SETIT_033964mg	14.6952	16.2494	16.7375	16.4591	19.0397	17.553	13.9432	16.1211	15.1528	13.0744	12.1989	14.4154
SETIT_000143mg	0.125056	0.0928424	0.0932181	0.132116	0.137664	0.217094	0.394662	0.458045	0.453357	0.108444	0.0714333	0.104843
SETIT_020145mg	2.88095	1.84519	3.17362	4.018	2.62696	2.11555	2.11142	2.30731	1.63957	2.11783	3.55033	2.89587
SETIT_018575mg	66.3944	54.8867	58.6658	61.0423	56.3168	60.2939	62.7286	64.4809	65.5598	69.169	71.862	57.1867
SETIT_015852mg	0.0636518	0.241647	0.153384	0.0394015	0.0386409	0.097941	0	0.0346932	0.0443754	0.191065	0.168807	0.200113
SETIT_037966mg	0.0418882	0	0.193803	27.7134	24.9203	24.9087	3.64673	2.6484	3.19283	0.754419	0.393085	0.834041
SETIT_004430mg	0.63919	0.584877	0.27488	0.779163	0.81188	0.721637	0.642081	0.364468	0.388486	0.602659	0.672046	0.502382
SETIT_017954mg	14.8744	13.8838	13.9352	13.4728	13.9321	13.5585	14.6824	14.2204	14.6641	16.5504	15.4215	12.3279
SETIT_016045mg	48.7011	44.6627	53.2713	51.5058	46.1786	43.6176	44.5496	49.5424	45.7281	43.8463	42.8782	38.045
SETIT_002986mg	0.0729261	0.110742	0.126527	0.0722278	0	0.120843	0	0.143093	0.033894	0.0912099	0.0297543	0.0573174
SETIT_001780mg	34.6082	33.6532	29.9042	18.9964	16.3635	18.3207	22.7252	20.7775	22.0099	26.0578	28.6353	31.5099
SETIT_010483mg	0.0110908	0	0	0.0439386	0	0.0735128	0	0	0	0	0	0
SETIT_0219772mg	0.920636	1.48028	1.15535	0.750911	0.789017	0.478604	1.80729	1.32236	1.87934	1.15597	1.04586	1.66473
SETIT_030725mg	281.463	288.044	290.311	258.402	257.901	250.647	259.199	271.144	275.317	289.508	302.353	297.534
SETIT_013021mg	4.61955	4.02334	3.1955	3.16236	2.77139	3.53797	2.07	2.45863	2.21019	4.79214	2.55004	3.13247
SETIT_025582mg	0.185707	0.250673	0.238669	0.245239	0.0601262	0.205152	0.202093	0.404877	0.374017	0.247751	0.176796	0.0973063
SETIT_029283mg	0.110613	0.144917	0.255885	0.28355	0.176958	0.351181	0.0991302	0.0907883	0.211687	0.0520829	0.21238	0.156829
SETIT_036087mg	0	0.010489	0	0.06157	0.0402543	0	0	0.0542128	0.0385236	0	0	0
SETIT_014607mg	1208.85	1268.23	1047.5	2034.65	2684.41	835.53	1707.61	1192.05	1799.26	983.321	2864.69	1685.39
SETIT_024018mg	5.44432	5.00756	5.22214	4.63597	3.22446	4.68367	4.29901	4.74786	4.07328	4.51739	4.11757	4.00074
SETIT_031375mg	23.9294	23.9263	23.5399	19.8965	19.6719	18.8044	22.3257	20.1239	23.6927	24.2387	22.4597	21.6714
SETIT_040410mg	0	0	0	0	0	0	0.122551	0	0	0	0	0
SETIT_038435mg	0	0	0.040608	0	0.0511505	0.0498648	0	0.0688873	0	0	0	0
SETIT_004391mg	3.40255	2.69679	1.26009	0.731638	0.413115	0.551105	2.14371	1.38603	3.03797	1.63506	3.30626	2.11128
SETIT_038554mg	3.25331	3.58825	3.16885	2.69644	3.04355	2.77248	3.16769	3.22537	2.76944	4.14607	2.36133	2.15326
SETIT_005274mg	26.3192	24.5363	24.5462	40.3242	32.9417	34.2984	38.2404	31.1432	30.7092	24.5773	27.7749	22.1463
SETIT_012798mg	5.38923	5.92048	5.81713	6.29098	5.70751	6.06746	6.49202	6.57389	6.88746	8.76883	8.03731	9.5594
SETIT_026746mg	12.3138	10.7726	11.7775	10.3233	10.8644	10.6382	15.8778	13.3023	13.2312	12.6675	13.1822	13.6408
SETIT_003220mg	0.413982	0.609605	0.510764	0.432383	0.570256	0.53454	0.450509	0.603894	0.405805	0.384094	0.423804	0.528489
SETIT_036462mg	72.1992	68.389	70.7159	60.7331	62.373	55.7958	89.8641	87.5914	87.0244	54.1756	54.9988	53.2433
SETIT_018749mg	12.5886	10.5966	12.1137	11.7734	9.53666	10.6251	14.1191	12.3543	12.8425	11.1573	10.344	8.19463
SETIT_039877mg	0.0136312	0	0.0315336	0	0.0198601	0	0.0148339	0	0.0126708	0.00681951	0.0111232	0.0357122
SETIT_037122mg	4.16443	3.43361	3.67473	5.04585	5.36546	5.56936	8.84572	8.62373	8.06131	4.03795	4.71782	5.51891
SETIT_024833mg	0	0	0	0	0	0	0	0	0	0	0.0267257	0
SETIT_028942mg	10.2438	11.657	11.4085	11.3071	11.0788	11.3531	10.9621	10.8975	11.1307	10.9526	10.53	10.9245
SETIT_002410mg	42.5195	43.0835	41.8494	34.7697	35.8471	36.9467	46.3936	50.1417	45.9736	48.123	49.8871	47.5588
SETIT_031765mg	1.64521	1.60295	1.44511	1.58658	1.24957	1.39971	1.35288	1.06797	1.10385	1.28722	1.57973	1.10835
SETIT_022527mg	22.6868	22.6024	24.6725	18.9423	16.453	18.4939	20.6167	21.2097	21.4341	18.1666	19.0645	18.7198
SETIT_034340mg	3.98112	3.98201	4.22009	2.63918	3.01618	3.10623	3.37926	3.39777	3.51807	4.47735	4.12362	3.76596
SETIT_027648mg	0	0	0	0	0	0	0	0.00836091	0	0	0.0156468	0
SETIT_023494mg	33.2456	29.5858	30.266	26.7236	24.7317	25.0752	26.1763	28.6856	29.3529	31.429	29.4727	27.635
SETIT_001849mg	38.4987	37.9762	36.5503	23.6304	25.1939	23.2848	39.9676	34.4804	39.4645	36.6738	35.8651	42.157
SETIT_013669mg	5.85313	5.99003	5.64861	3.27357	3.49911	3.89702	6.51976	6.81715	6.6414	4.99962	5.19495	5.26604
SETIT_005091mg	2.43999	1.4821	2.00694	2.33607	2.05398	1.84832	2.65527	1.70228	2.19247	1.46483	1.85832	3.57979
SETIT_021610mg	8.06924	8.24376	8.32722	9.3255	8.37515	9.26053	8.44	8.70174	9.10802	8.71978	8.18749	7.88601
SETIT_036781mg	12.3945	12.5251	13.6178	12.6762	11.8099	13.8624	12.1442	13.7266	13.5458	12.66	11.5799	11.9536
SETIT_026675mg	0.0784982	0.0529795	0.161416	0.0777466	0.139784	0.0991057	0.0854243	0.216778	0.121613	0.0785432	0.149463	0.095973
SETIT_026355mg	0	0.0210825	0	0.0825021	0	0	0	0	0.0193577	0	0	0
SETIT_038043mg	49.2937	44.0043	45.6221	49.4416	49.8009	45.6813	45.1018	43.0129	41.2266	42.4261	41.1401	38.6376
SETIT_033351mg	5.16965	5.70734	4.91425	7.59195	5.84377	7.89124	5.96527	7.28716	6.93886	6.75561	6.49141	6.77195
SETIT_009517mg	5.78531	7.82677	6.23844	6.08553	6.95243	7.6002	6.28947	7.07039	6.98187	6.21162	6.22837	6.42687
SETIT_029034mg	0.565323	0.427593	0.486035	0.411888	0.271395	0.399936	0.523276	0.37967	0.380529	0.637166	0.609779	0.537956
SETIT_022214mg	33.8739	36.838	36.7027	28.0914	26.4288	28.453	30.8441	31.2773	30.7817	37.405	38.2686	39.3312
SETIT_014026mg	0.401251	0.441033	0.221007	0.760754	0.645851	0.575339	0.835881	0.879801	0.426263	0.493248	0.495816	0.744872
SETIT_025830mg	20.9395	22.5711	22.7806	20.4262	21.5556	20.4861	23.8917	23.9155	23.7397	28.2455	26.8149	28.4189
SETIT_002324mg	4.4759	5.34942	5.21309	5.81837	5.38905	5.54791	3.38251	3.60515	3.97274	2.93899	3.41144	3.59934
SETIT_036199mg	30.5278	31.3914	33.2101	33.0998	32.1229	33.2471	32.8296	34.8375	35.3485	33.7872	34.6053	29.5899
SETIT_036011mg	0	0	0	0.0102255	0	0	0	0	0.00959693	0.041321	0.0673984	0.0757361
SETIT_036315mg	415.956	408.18	334.056	339.527	335.706	330.171	331.372	329.225	342.078	281.57	398.112	348.573
SETIT_009750mg	63.8679	66.2189	67.8814	53.2215	56.5585	58.8006	49.6406	54.2442	53.5534	68.4298	70.2224	70.2237
SETIT_038337mg	0.199376	0.317182	0.197668	0.141048	0.331981	0.323636	0.185972	0.19871	0.264756	0.0569973	0.488081	0.32833
SETIT_039532mg	0	0	0	0.0827965	0	0	0	0	0	0	0	0
SETIT_013313mg	11.0785	12.24	11.8464	10.4605	10.6202	11.4691	10.4876	12.1139	11.4666	10.7517	11.8213	10.9579
SETIT_010372mg	3.70105	4.97947	4.61248	4.259	4.66486	4.72146	4.66907	5.14055	5.0751	4.35098	4.02155	4.22284
SETIT_006506mg	0.212011	0.158151	0.15488	0.331549	0.13006	0.0211317	0.0485721	0.0778482	0.207446	0.0446595	0.154793	0.0233871
SETIT_029465mg	1.16811	1.57875	1.28025	1.52103	1.37649	1.33627	2.32941	2.01668	2.24878	1.45356	1.24351	1.19927
SETIT_038211mg	3.82104	3.93578	3.80298	2.88235	4.44505	5.21681	3.31204	3.48722	3.36598	3.33421	4.56826	3.77147
SETIT_012529mg	0	0	0	0	0	0.0342282	0	0.126095	0	0	0	0
SETIT_025106mg	1.77453	1.52202	1.93852	1.29375	1.93907	1.98368	2.8162	2.42876	2.65754	2.46605	2.29274	2.63448
SETIT_018283mg	0.0684908	0	0.158443	0.169588	0.266102	0.0324267	0.186335	0.119458	0.127331	0	0.0558894	0.0358876
SETIT_023923mg	0.0593911	0.0300629	0.0228987	0	0	0.056237	0	0.103587	0	0.0891378	0	0.0311196
SETIT_028557mg	4.38595	5.14772	5.51908	4.03367	4.42395	4.50671	3.67804	4.50789	3.83613	5.49161	5.34391	5.1203
SETIT_004725mg	0.636518	0.085919	0.392662	0.630423	0.659471	0.321447	1.9395	0.555092	0.867785	0.254753	0.346272	0.0889389
SETIT_005691mg	12.0858	14.3279	13.3871	8.895	10.7459	9.87946	7.76524	9.62508	8.77859	14.1851	14.8936	15.8134
SETIT_009881mg	7.03459	7.76506	8.47178	7.06145	7.74406	8.12257	9.23621	10.0372	9.54521	7.75677	7.39503	7.00039
SETIT_031942mg	0.0166552	0.067445	0.102744	0.0659829	0.210305	0.268101	0	0.0290492	0.0774087	0.0333295	0	0
SETIT_008029mg	3.40298	2.90679	3.15255	2.60972	2.4331	2.85304	2.27595	1.8857	2.10882	3.14483	2.44905	2.86037
SETIT_025444mg	0	0.0622732	0.118582	0.18277	0	0	0.133879	0.080465	0	0	0	0.064462
SETIT_021668mg	10.7544	10.9953	11.1904	9.14588	9.54889	9.93439	10.1727	11.1317	10.4061	12.1678	11.8015	11.9326
SETIT_021485mg	0.46654	0.514162	0.437171	0.631695	0.986613	0.715768	3.6182	3.28577	3.04667	0.779982	0.69394	0.934504
SETIT_040332mg	14.6399	14.483	14.5173	15.1866	12.9226	14.1543	24.4285	23.5632	23.5641	12.798	14.671	16.0418
SETIT_003023mg	152.955	147.662	152.588	146.166	125.912	146.462	134.672	129.088	134.323	172.277	171.542	146.671
SETIT_034413mg	11.2815	13.2829	11.7795	12.2637	11.6365	12.0898	11.3623	12.0141	11.4793	11.7167	11.0508	12.1541
SETIT_014433mg	1.84962	2.15514	1.17062	3.45643	3.28802	3.35408	2.27866	2.79994	2.98445	2.09511	3.03287	2.57833
SETIT_021706mg	10.2388	12.4809	11.5005	10.0114	10.8393	10.5174	9.721	10.3526	9.96658	11.1986	10.8274	12.4611
SETIT_021316mg	13.6833	15.7351	13.9538	13.3926	13.134	14.412	13.6156	15.6074	13.7433	12.9168	12.613	13.3707
SETIT_034458mg	0.0394962	0.102183	0.0507601	0.0217322	0.0596756	0.062331	0.0620837	0.122466	0.0734269	0.0922106	0.114593	0.0551869
SETIT_035317mg	5.05728	5.22911	5.35025	5.33719	5.81074	5.0442	5.78036	5.93647	6.19869	4.35052	4.81881	5.29173
SETIT_016380mg	10.541	11.054	9.99783	12.2252	11.8932	11.7263	15.4445	13.8724	13.7382	9.33699	9.13295	10.8332
SETIT_031183mg	19.6271	18.7151	18.597	15.9483	15.5552	15.7874	18.0166	16.5807	15.838	22.9895	23.1647	19.7407
SETIT_018685mg	0.453631	0.0208747	0.0636002	0.245066	0.020028	0.234294	0.0897557	0.1978	0.0383337	0.14442	0.20191	0.194476
SETIT_0028251mg	111.525	106.394	106.56	89.9243	77.3712	88.1996	79.0608	69.1476	74.0932	102.093	97.6402	101.449
SETIT_035781mg	3.37844	3.52056	3.19567	3.64947	3.00148	4.08621	3.75496	4.03048	2.98967	3.44348	3.49937	3.03063
SETIT_035555mg	34.5917	34.5433	36.391	33.2137	32.8904	32.8966	30.3792	33.1636	34.2461	35.2187	37.6363	35.6431
SETIT_017064mg	4.53321	4.2725	4.68257	4.97565	4.79745	4.55674	3.7183	4.10819	3.63993	4.20578	4.07184	4.63538
SETIT_018238mg	6.437	4.81539	7.13801	3.68135	3.98377	4.09939	5.11424	4.79388	4.64647	5.50024	5.18296	5.56669
SETIT_010608mg	0	0	0	0	0.0294407	0	0.329848	0.22468	0.169049	0.0303278	0.0494674	0.142938
SETIT_016408mg	8.8396	9.27939	9.45704	9.67179	9.71378	10.0219	7.94835	9.58	9.06733	7.458	7.94678	8.68593
SETIT_030951mg	43.0937	37.7602	41.1971	42.8195	32.9451	34.7403	63.9755	57.053	54.611	38.8078	38.9294	35.3717
SETIT_009019mg	0.055245	0.307606	0.0852003	0.082074	0.241469	0.0784665	0.150298	0.144533	0.102705	0.110553	0.135242	0
SETIT_035176mg	6.31298	6.15582	7.57082	6.03516	6.89048	7.13291	6.86999	7.16039	7.60825	5.63844	5.32003	6.46013
SETIT_026966mg	0.671737	0.640044	0.380872	0.430492	0.268661	0.318031	2.81652	2.37768	1.70794	0.751195	0.451415	0.828176
SETIT_027629mg	0	0	0	0	0.0445066	0	0	0	0.042593	0.0458476	0	0
SETIT_040699mg	0.822954	0.350794	0.601191	1.11536	0.925552	1.64052	0.989835	1.01986	0.764972	0.95344	0.954296	1.04398
SETIT_032127mg	0.624494	0.84898	0.639781	0.521319	0.545917	0.667356	0.90289	0.715767	0.721472	0.83016	1.08471	0.467458
SETIT_040796mg	0.221817	0.149707	0.285077	0.292924	0.143635	0.315055	0.241388	0.161201	0.0343648	0.0369907	0.241341	0.154969
SETIT_008544mg	6.47228	6.96958	7.136	5.20432	5.43138	6.03099	6.85988	8.06215	7.78372	4.61098	4.22671	3.73979
SETIT_026765mg	14.1081	13.1426	14.6782	13.6787	12.4424	13.4477	16.0848	15.4269	15.5276	16.2289	18.7492	14.4405
SETIT_011846mg	12.6647	12.4423	13.9769	10.894	12.5772	12.3588	13.3185	12.2717	12.4324	11.0056	11.8726	11.4862
SETIT_021092mg	157.275	172.116	167.475	170.359	184.769	181.395	126.53	145.885	137.84	189.209	184.653	194.961
SETIT_003631mg	1.0629	0.893322	0.974259	1.72805	2.04532	1.97492	1.94235	1.46909	1.4727	3.25072	2.81476	2.45892
SETIT_024706mg	0.47343	0.685749	0.449315	0.331835	0.325429	0.241385	0.396309	0.304886	0.412993	0.422687	0.558686	0.519032
SETIT_005546mg	0.758872	0.992337	1.14597	1.19004	0.706386	1.31738	1.4452	1.21329	1.17568	0.822583	1.39331	1.2923
SETIT_019057mg	7.09814	8.16737	6.80383	8.41343	7.88396	7.45241	7.99264	8.05288	7.17842	9.60114	8.68827	9.29816
SETIT_006665mg	18.3309	17.554	18.5307	15.6306	14.7701	16.0667	17.0297	17.2518	15.8546	18.5539	16.605	16.7333
SETIT_009787mg	17.5249	17.8338	16.1208	18.2987	18.1943	18.692	16.6243	15.4561	17.1969	16.5838	18.9752	16.1563
SETIT_031594mg	0.11133	0.112707	0	0.27566	0.297373	0.210835	0.0302883	0.0970883	0.0776147	0.250636	0	0
SETIT_030996mg	41.6566	41.0263	43.8036	40.7674	34.1002	36.6584	41.2683	39.4115	38.8926	49.7052	47.393	44.4398
SETIT_027778mg	7.70753	8.98001	9.14942	4.15275	5.78376	5.44654	4.02605	5.57697	4.85548	3.37563	3.8168	4.85552
SETIT_004893mg	0	0	0	0.0446146	0.0145845	0	0	0	0	0	0	0
SETIT_001874mg	3.81227	3.52124	3.06092	4.65159	3.76015	4.46574	6.08396	6.00654	6.21057	4.75824	5.24357	4.60259
SETIT_037562mg	17.1038	18.7647	19.185	20.1489	18.9842	20.7472	19.1458	17.6887	18.7703	18.5686	19.0232	16.9212
SETIT_017934mg	0.119412	0.181334	0.101288	0.236537	0.115986	0.135684	0.272891	0.197859	0.221998	0.191169	0.292325	0.250277
SETIT_019343mg	124.338	112.084	123.056	169.768	147.531	144.946	134.423	132.666	134.635	158.283	149.634	130.975
SETIT_029922mg	15.8087	15.4738	17.155	20.7667	24.9068	23.1931	23.0477	22.7313	24.0513	24.6894	23.1774	24.317
SETIT_037137mg	0	0.0449576	0.0456584	0.058644	0.086268	0.0280332	0.161088	0.129091	0.0825589	0.148112	0.048317	0.186151
SETIT_013793mg	0	0	0	0	0	0	0	0	0	0	0.0144019	0.0554863
SETIT_034035mg	11.7891	12.4556	12.3079	8.21593	9.14687	8.94634	12.5832	12.7632	12.4339	7.61251	6.70039	8.40974
SETIT_000186mg	9.62915	11.9931	11.0337	9.10556	10.5311	10.3107	9.69139	10.7141	9.59652	10.6468	10.275	11.5395
SETIT_026888mg	1.56417	1.74365	2.14126	1.61882	1.33151	1.44782	1.45355	1.79322	1.4703	2.25088	1.92174	1.9707
SETIT_016962mg	0.461322	0.581404	0.537227	0.335685	0.475519	0.249613	0.35859	0.500832	0.525085	0.612309	0.760573	0.532776
SETIT_017991mg	10.6628	9.14072	10.9824	8.12283	8.937	8.07114	5.0649	4.60253	4.88585	7.51774	6.10475	8.13282
SETIT_036809mg	36.498	33.1997	26.7421	26.2715	22.6015	24.9241	23.5948	23.1559	26.9394	29.0115	37.7656	35.1628
SETIT_003609mg	0	0.223995	0.0284359	0.21914	0.21491	0.139672	0.16052	0.128636	0.274226	0.332077	0.210641	0.154579
SETIT_023827mg	0	0	0	0	0	0	0	0	0	0.0298945	0	0
SETIT_004933mg	0.430099	0.368432	0.216852	0.360445	0.546299	0.548231	0.180019	0.230818	0.261405	0.132414	0.296972	0.242698
SETIT_000262mg	20.458	22.5913	22.6219	21.9326	23.4558	22.2965	20.0718	22.4437	20.3554	19.7397	19.1838	19.8899
SETIT_008086mg	0	0	0	0	0.0293495	0	0	0	0	0	0	0
SETIT_033295mg	0.0560916	0.0283928	0.043253	0	0	0	0	0	0	0.0561238	0	0.0587815
SETIT_001415mg	3.03567	2.99804	3.62223	2.73077	2.97562	2.76897	2.66706	2.9145	3.11519	3.29749	3.15136	4.07627
SETIT_001689mg	4.65164	6.15258	5.73051	3.79455	4.46401	4.71382	5.30477	5.34857	5.10872	5.53894	5.04373	5.14181
SETIT_030596mg	0.191929	0.183509	0.131555	0.16897	0.310703	0.333183	0.243674	0.418441	0.218052	0.0960195	0.208822	0.11174
SETIT_002054mg	7.31603	6.8741	7.53006	7.14491	7.57884	7.87891	7.3892	7.23584	7.28216	7.21027	6.6874	6.92651
SETIT_011744mg	0.0834183	0	0	0	0	0	0	0	0	0	0	0
SETIT_015221mg	0.0570757	0	0	0	0	0	0	0	0	0	0	0
SETIT_013399mg	7.86698	9.62887	9.14826	5.9878	7.02086	6.98211	5.34725	5.76312	5.39635	7.30201	7.17814	7.61465
SETIT_005747mg	7.18595	7.49954	8.02761	14.6988	16.0583	15.1392	9.88436	10.1742	9.89493	8.17054	8.67615	8.86902
SETIT_033599mg	0.177573	0.0199744	0.167358	0.13679	0.0574926	0.280237	0.193241	0.240889	0.201743	0.335608	0.112702	0.144736
SETIT_014357mg	0	0	0	0	0	0	0.269723	0.115279	0.184313	0	0	0
SETIT_022356mg	1.15483	1.14476	1.18734	0.595716	1.01654	0.672048	4.56873	3.67172	4.08142	2.01008	2.17921	1.62622
SETIT_019277mg	0.888852	0.846916	0.483816	0.483325	0.372425	0.363063	0.796582	1.4895	1.29604	0.279015	0.113775	0.328756
SETIT_018896mg	2.20502	1.75657	1.77465	2.06457	1.45124	1.95101	1.69151	1.54466	1.43365	2.00133	2.04514	1.94458
SETIT_040688mg	0	0	0	1.11536	1.22509	1.23695	0.833347	0.903518	1.0468	0	0	0
SETIT_026774mg	135.951	133.792	136.687	140.747	134.406	133.124	109.545	115.023	114.787	129.184	137.114	126.75
SETIT_000742mg	25.6417	28.6612	29.4759	26.2939	29.9273	27.4052	25.7342	26.7281	26.1942	25.0497	23.602	24.4738
SETIT_025188mg	47.5669	49.2994	51.9692	51.6394	45.8528	52.0935	53.6645	46.9471	48.5607	50.164	45.3543	41.3426
SETIT_024360mg	0	0	0.0775879	0	0.195462	0.190549	0	0.263239	0	0	0.0821056	0
SETIT_001461mg	1.23395	1.13322	1.26415	0.698362	0.847541	0.817891	1.16058	1.17602	1.20436	1.12001	0.841496	0.70198
SETIT_033723mg	1.42934	1.97321	1.43618	1.75884	1.97732	1.84559	1.46119	1.69976	1.57021	2.21025	1.62584	2.13335
SETIT_033101mg	4.17782	2.34577	3.97959	4.93756	3.51234	3.25783	6.60953	4.83742	6.46157	2.7751	3.69564	3.49517
SETIT_025535mg	0	0	0	0	0	0	0	0.064399	0.0343214	0	0	0
SETIT_006257mg	12.1444	13.8451	12.7757	13.2951	14.1761	16.4131	13.6865	12.9164	11.2971	12.4218	11.123	11.0462
SETIT_019443mg	0.0725646	0	0.0279778	0	0	0	0	0	0.033726	0.0181516	0.0592137	0.0380222
SETIT_036062mg	24.3591	25.3805	26.8655	21.5789	21.4484	24.4735	21.4272	21.5813	19.7116	26.2994	25.6044	27.1684
SETIT_012206mg	1803.43	1642.49	1502.75	1235.62	1237.62	1191.85	1295.22	1479.65	1525.73	1399.71	1480.84	1477.94
SETIT_007540mg	0	0	0	0.32447	0.139215	0.058164	0.089128	0.374978	0	0.0614614	0.200498	0.0858292
SETIT_032048mg	12.3596	12.4663	12.7075	13.5963	12.2412	13.3442	11.3986	11.3485	12.1105	10.7847	12.0208	12.3787
SETIT_007322mg	7.86442	8.57415	8.75133	10.4973	7.61526	8.34036	9.32198	10.2981	7.55775	9.27323	10.6431	8.3937
SETIT_018845mg	0.260961	0.50196	0.221354	0.336001	0.354863	0.271812	0.170392	0.432398	0.09703	0.287222	0.191653	0.32817
SETIT_000414mg	0.0565684	0.0114537	0.0348966	0.162478	0.0329672	0.0535642	0.0246239	0.0838643	0.0946492	0.062261	0.00461606	0.0592812
SETIT_033790mg	2.89555	2.2982	3.42958	2.15661	2.85747	2.28116	1.78979	1.7575	1.80872	2.89721	2.47622	2.37898
SETIT_009190mg	0	0	0.00498963	0.00640872	0	0	0	0.00564292	0	0	0	0
SETIT_034946mg	23.9211	22.2533	23.7425	47.4327	46.3501	45.6617	44.9493	41.7112	43.7924	34.8857	35.1479	35.0196
SETIT_017345mg	7.96395	8.23169	8.4156	9.23153	8.88144	8.31372	9.05182	8.84009	8.77375	6.79784	7.21275	7.60401
SETIT_024044mg	0	0	0	0.0582319	0	0	0	0	0	0	0	0
SETIT_002314mg	2.14205	1.85653	2.35287	2.51838	1.57167	2.11584	1.39192	2.15025	1.64734	2.38999	2.15035	2.24477
SETIT_002190mg	0.0195459	0	0	0.0193588	0	0	0	0.0340911	0	0	0	0.0409665
SETIT_006339mg	10.002	9.53223	9.91249	9.22159	9.43457	9.13942	9.35139	9.09647	10.0213	8.51055	8.94728	9.13365
SETIT_012859mg	0.0608728	0	0	0	0	0	0.0662438	0	0	0	0.049673	0.031896
SETIT_036655mg	1.04115	0.957236	1.13054	3.33557	3.37438	3.25938	1.57235	1.75108	1.94548	1.28624	1.27439	0.990882
SETIT_027188mg	0.549621	0.758756	0.42382	0.841282	0.582383	1.1828	1.57685	2.13511	2.22937	1.29985	1.42704	1.30904
SETIT_005388mg	1.86301	2.16756	2.47651	1.8314	1.9716	2.75142	2.28459	2.03692	1.95145	2.23967	1.9627	2.09805
SETIT_039977mg	2.78388	2.91779	2.80332	2.8221	1.74965	1.92275	1.31873	1.17103	1.70486	1.57297	2.1915	0.961018
SETIT_030234mg	0.0671043	0.124546	0.0776175	0.0886157	0.0434526	0.0635405	0.243417	0.0390133	0.0831685	0.0895237	0.0730107	0
SETIT_027339mg	0.0423731	0	0.021783	0.0419674	0	0.00668713	0.0307412	0	0	0	0	0
SETIT_003079mg	0.229421	0.0580648	0.110568	0.170418	0.376039	0.556669	0.15604	0.212577	0.239914	0.200858	0.17551	0.16529
SETIT_006376mg	0.535546	0.537104	0.571206	0.49076	0.447257	0.379143	0.942281	0.75075	0.618778	0.435693	0.559539	0.566472
SETIT_026322mg	12.9413	15.8983	15.3001	15.462	17.2051	16.9353	17.6363	19.2054	18.7569	14.0333	13.586	14.3515
SETIT_030571mg	7.95785	7.65988	7.96758	7.29366	7.75405	7.4515	7.39536	7.71094	7.78465	7.88658	7.23585	7.62465
SETIT_005447mg	0.111471	0	0.0286524	0.0368014	0	0.0527757	0	0	0	0	0.0303207	0.038939
SETIT_013908mg	6.87807	7.41051	7.05194	7.22133	6.74603	7.12222	6.39774	7.64016	6.22381	6.92046	6.31025	7.57031
SETIT_004865mg	38.6459	43.2631	42.0372	44.6407	47.9557	47.9244	32.2324	34.8471	33.9703	48.3204	48.7408	50.364
SETIT_010420mg	8.68181	9.21499	8.47836	6.28785	6.07894	5.19603	3.97746	3.16121	3.28576	7.68485	6.16112	6.72654
SETIT_002732mg	2.89048	2.23027	2.09636	4.75071	3.96092	5.0893	2.58443	2.12558	1.65567	3.31424	3.78663	3.5858
SETIT_032820mg	3.58648	4.2856	3.53632	5.82319	6.22475	6.56934	5.95037	4.97353	5.24663	2.4708	3.02257	2.34134
SETIT_008788mg	0	0.0288067	0	0.0281822	0	0	0	0	0	0	0	0
SETIT_030961mg	9.33056	9.66145	10.0712	12.0591	11.3041	12.1548	11.9335	11.5656	11.6822	10.8153	10.6576	9.6841
SETIT_023619mg	299.847	273.171	267.098	268.878	215.009	256.698	358.358	322.366	340.143	327.449	324.194	313.164
SETIT_005058mg	89.9322	87.5106	87.0919	83.8344	87.9544	77.6593	88.6972	85.0414	78.9221	94.0049	81.0101	81.0863
SETIT_021303mg	2.8825	3.25416	3.73458	3.26275	3.56989	4.04466	5.00288	4.90424	4.65612	3.48681	3.67619	3.82583
SETIT_029656mg	1.78392	1.8433	1.77919	2.61375	2.54898	2.70827	2.47879	2.50071	2.25437	1.73331	1.99106	1.85401
SETIT_003679mg	3.86827	2.56054	3.71712	3.06499	3.03472	2.76121	3.78862	5.81267	2.73829	3.21548	3.42365	2.74409
SETIT_031186mg	2.05192	1.50273	1.91891	1.55663	1.51245	1.66735	3.13565	2.93161	2.86779	1.87836	1.76939	1.64705
SETIT_000416mg	18.1001	19.2555	17.818	17.5289	17.136	18.7873	16.2654	17.4686	16.0338	18.1018	19.4688	18.1215
SETIT_010327mg	25.4729	24.6659	25.0603	29.534	25.5377	28.8382	24.2803	26.5008	25.891	30.3863	29.7047	25.4218
SETIT_029871mg	4.35033	4.20447	4.28409	3.1691	3.22501	2.83266	2.95737	2.47506	2.92337	2.88361	2.99553	3.08906
SETIT_005997mg	7.2675	7.33381	7.0916	4.17906	4.1267	3.18416	4.01462	2.98848	3.47254	3.72039	4.08992	3.28582
SETIT_021378mg	0.0195286	0.0329503	0.0351371	0.0838135	0.0505819	0.00616381	0.0425033	0.0510911	0.114967	0.026053	0.0531186	0.0272867
SETIT_033013mg	0	0	0.0146993	0	0	0.0541501	0	0	0.0177193	0	0	0
SETIT_037497mg	3.00306	3.47453	3.23578	3.43904	2.982	2.90704	2.26136	2.43183	1.94406	4.01085	2.81155	2.73964
SETIT_009803mg	26.7487	25.6364	24.6779	28.4174	29.7792	28.1766	24.689	24.8289	24.9344	24.3886	25.5831	29.2875
SETIT_032417mg	0.0209441	0.0424064	0.0646011	0.497845	0.427206	0.21815	0	0.0365296	0	0	0.102544	0.0438969
SETIT_035649mg	2.27657	1.33492	2.1205	1.75247	1.51065	1.88887	9.87295	10.1134	11.0418	3.59724	3.27399	2.72825
SETIT_015156mg	0	0	0.0175842	0	0	0	0.0248156	0.0596594	0	0	0.0372161	0.119486
SETIT_010594mg	0.0803287	0.142314	0.139371	0.218789	0.0780239	0.285235	0.131125	0.262698	0.10267	0.693233	0.540782	0.841809
SETIT_014312mg	24.7193	24.5087	25.1649	30.1631	25.2113	28.003	27.506	27.1925	28.5102	25.3986	25.6336	26.3746
SETIT_001176mg	5.2148	4.95477	4.37278	8.1001	6.7674	7.02902	6.72152	6.747	7.14527	5.20353	7.01667	6.21144
SETIT_035581mg	0.925778	0.830727	0.960493	0.654343	0.694847	0.784966	0.664009	0.891753	0.700176	0.913677	0.916838	0.630612
SETIT_039373mg	0.0451153	0	0	0	0	0	0.0163653	0	0.0139789	0	0	0
SETIT_004317mg	2.08941	2.21464	1.53548	0.638877	0.572063	0.610796	0.198382	0.232352	0.247663	1.5434	1.89952	1.32258
SETIT_012213mg	0	0	0	0.236924	0	0	0	0	0.022236	0	0	0
SETIT_030521mg	10.0208	10.3642	10.5839	12.3897	11.8117	11.3988	10.1253	11.164	10.5678	10.234	11.9694	9.23679
SETIT_017463mg	20.966	23.6739	22.7005	23.3777	23.8294	22.1426	23.3998	23.2405	23.9992	19.7	18.3667	18.0666
SETIT_023075mg	0.0688937	0.104619	0.0265624	0.034117	0.0669169	0.114161	0.0749724	0.0600805	0.0800497	0	0	0.0360987
SETIT_025902mg	15.6834	18.7005	17.0772	13.5791	15.276	14.9169	12.2147	13.5548	13.0623	8.84865	8.80861	9.03333
SETIT_031146mg	0.0871423	0	0	0	0	0	0	0.265981	0.0405013	0	0	0
SETIT_001904mg	9.65932	8.63689	8.94302	11.8248	11.8512	11.7112	12.8888	11.6587	12.5378	10.6345	9.54154	10.0976
SETIT_028276mg	0	0	0	0	0	0	0.0168589	0	0.0864029	0	0	0
SETIT_025439mg	1.68214	2.12869	2.26997	1.09334	1.65941	1.46837	1.22991	1.32943	0.952836	1.02564	1.07238	1.07421
SETIT_038225mg	7.92754	9.07589	8.79665	10.1072	11.506	11.6746	8.4426	8.87426	8.29877	6.05866	5.96307	6.05535
SETIT_004059mg	0	0.211352	0.0301846	0.0646156	0	0	0	0.0113789	0	0.0130555	0.0212948	0.0820426
SETIT_013265mg	2.66916	3.43402	3.43037	3.85024	4.03616	3.62357	2.81114	3.06393	2.9792	2.95394	3.46923	3.26335
SETIT_001796mg	8.16185	6.91928	6.88855	7.25398	6.60639	7.60273	7.90715	7.23349	6.87747	5.74313	6.63988	6.74525
SETIT_006194mg	23.4514	26.1343	27.0607	24.2041	30.0964	26.9499	22.2327	21.0984	20.2634	19.975	20.2664	24.3916
SETIT_031472mg	14.2332	12.1038	15.2559	12.9893	11.9684	12.3414	13.4313	11.3663	14.3645	14.3635	14.2195	12.3162
SETIT_005874mg	0.532637	0.708698	0.52025	0.78377	0.694733	0.60522	0.70108	0.875914	0.839329	0.375598	0.289759	0.366804
SETIT_020565mg	2.77973	2.94812	3.40917	3.40862	4.60281	3.38413	3.11142	3.9017	2.55928	4.52959	3.93172	3.96727
SETIT_029910mg	38.9203	42.7669	41.1007	28.1653	27.6217	27.5806	34.5055	35.34	33.5547	36.9973	36.212	38.2141
SETIT_005273mg	0.0625637	0.158344	0.0241219	0.123929	0.121537	0.0888616	0.17021	0.136401	0.0872337	0	0.0510529	0.131128
SETIT_034623mg	0.00701817	0	0.0324709	0.0486568	0	0.0132909	0.0152748	0.0244815	0	0.0280888	0.00572693	0.0220642
SETIT_033581mg	10.1522	9.75412	10.6508	9.95256	9.17004	11.6581	7.5436	7.39861	6.76816	8.26879	8.51654	8.29442
SETIT_005067mg	0.121594	0	0.137519	0.144516	0.094484	0.0921091	0.141144	0.0636235	0.0904216	0.129775	0.0661482	0.178395
SETIT_033755mg	2.15065	1.59381	1.73969	2.38762	2.04799	1.86341	2.83756	2.39651	2.60017	2.72854	2.42598	2.06229
SETIT_002541mg	2.49719	2.25009	2.42191	2.2438	1.95044	2.07205	2.48407	2.61928	2.3053	2.66177	1.81366	1.7806
SETIT_035196mg	334.85	322.459	298.675	231.778	228.721	227.563	316.108	279.637	276.98	369.09	335.596	360.385
SETIT_027971mg	0	0	0	0	0.0387462	0	0	0	0.0247202	0	0	0
SETIT_018907mg	9.95912	11.1511	10.5518	10.2583	13.3686	11.9952	7.17466	9.7968	8.03547	10.3435	10.061	10.8333
SETIT_032789mg	12.1343	12.1576	11.7583	15.5278	17.5749	15.8113	15.8148	15.4672	15.7046	10.4401	10.6466	12.2098
SETIT_017868mg	0.291632	0.354288	0.382298	0.505469	0.807302	0.773202	0.714067	1.25891	0.948797	0.525238	0.475951	0.504268
SETIT_026060mg	0.0793222	0.0602277	0.0420519	0.0196407	0.00963078	0.0563322	0.728334	0.752278	0.645169	0.0892887	0.145638	0.0935169
SETIT_032742mg	1.21525	0.961156	1.02494	0.451354	0.608632	0.395555	0.268627	0.496775	0.423609	0.62697	0.449345	0.736255
SETIT_023849mg	1.56009	1.80683	1.57835	2.33627	2.14571	2.05632	1.76565	1.66527	1.38057	1.93562	1.52767	1.92265
SETIT_017443mg	3.69397	2.99785	2.83682	30.9747	29.4156	28.1612	10.4731	10.804	9.98515	7.36195	8.74711	8.35179
SETIT_001698mg	0.464579	0.424441	0.436882	0.482576	0.385213	0.439906	0.160303	0.385385	0.126394	0.83899	0.647249	0.653102
SETIT_015539mg	45.1028	57.4876	52.9672	44.5977	57.813	55.0296	39.1854	49.7143	49.9664	42.7612	47.6045	49.2802
SETIT_010836mg	2.26191	2.17482	1.95455	2.27403	2.67174	2.30323	2.11515	2.30958	2.48291	2.37694	3.38542	2.02495
SETIT_021884mg	0.211516	0.321199	0.201937	0.124697	0.229905	0.205051	0.147972	0.162498	0.205976	0.201559	0.180819	0.163605
SETIT_029424mg	42.2546	47.766	46.568	34.6561	36.5925	36.1721	35.3891	36.4286	36.7281	39.8663	42.9036	43.9177
SETIT_019603mg	0.127304	0.0429595	0.163609	0	0.0824339	0.120543	0.0923573	0	0.236669	0.0424589	0.103881	0.133408
SETIT_009604mg	0	0	0.0238165	0.0917705	0	0.0438684	0.0840276	0.0269348	0.0717745	0.0154518	0.0126017	0
SETIT_018869mg	84.9658	64.9193	79.0756	93.632	74.8135	77.2824	80.914	78.2207	75.5721	110.892	97.6389	77.3263
SETIT_007635mg	7.07743	7.70068	7.6507	9.0405	6.23189	8.51787	11.3489	11.3827	8.97666	8.27276	9.35559	8.54899
SETIT_010401mg	18.2151	18.8761	19.5021	18.9833	17.5718	19.0892	17.5257	19.7677	18.8318	19.0122	17.0315	17.2586
SETIT_032801mg	0.842119	0.524638	0.516165	0.748512	0.461411	0.368029	1.05741	0.583747	0.722573	0.777786	1.16292	0.950387
SETIT_036610mg	4.97931	4.56322	5.3429	3.80019	3.6424	4.27983	4.87813	5.33858	4.70929	5.29277	4.07332	4.07297
SETIT_016823mg	43.2379	42.1426	40.6836	37.1281	34.225	35.3406	32.6411	31.1225	30.4243	30.694	27.5196	30.8906
SETIT_037817mg	2.89681	2.53812	3.51593	3.22931	2.76322	3.89919	3.36445	3.01335	3.11533	2.35257	2.77724	2.287
SETIT_031206mg	22.9906	21.039	21.1507	26.2287	22.7191	23.6816	27.3081	24.1401	26.0633	22.9616	24.0815	20.3898
SETIT_010564mg	0.246049	0.169836	0.120738	0.144	0.0434526	0.0529504	0.206904	0.0780266	0.135149	0.0895237	0.0730107	0.152365
SETIT_023191mg	8.691	10.0532	9.8794	13.2876	11.9176	13.0996	12.6273	11.0648	11.3188	10.3391	8.63425	8.47461
SETIT_0253512mg	108.494	103.496	105.166	91.7004	96.4246	92.0709	102.514	103.394	101.567	96.1715	97.7614	106.091
SETIT_000316mg	1.00404	1.3515	1.077	0.761097	0.871715	1.05163	1.12925	1.01746	0.938514	1.2235	1.30449	1.32846
SETIT_019117mg	0	0	0.00758672	0	0	0	0	0	0	0	0	0.0103105
SETIT_009103mg	0.305529	0.231981	0.0981655	0.151302	0.0247302	0.289303	0.221658	0.0888147	0.37867	0	0.186987	0.16009
SETIT_021858mg	307.214	299.602	294.238	365.106	349.204	342.172	314.401	309.054	322.109	304.831	321.832	306.268
SETIT_034150mg	0.584082	0.569408	0.592184	1.46765	1.85956	1.66431	0.50614	0.839507	0.71888	0.643941	0.458966	0.612092
SETIT_040804mg	0	0	0	0	0.238188	0	0.0533723	0	0.0227947	0.0245365	0.0400213	0.0256984
SETIT_035207mg	18.1851	19.1632	18.9803	19.6665	20.9551	18.7847	19.6997	20.6564	18.7991	17.5706	18.1819	18.008
SETIT_0286681mg	22.4279	23.5306	21.7629	20.422	22.6256	22.895	21.1567	21.0471	20.0368	22.8294	22.8119	21.1744
SETIT_029493mg	27.323	28.6885	27.937	33.4372	32.9428	32.8247	31.7837	32.8867	33.3539	28.2902	25.1239	26.8508
SETIT_038691mg	0.113488	0.172338	0.0625085	0.160573	0.291326	0.276327	0.088215	0.106039	0.0979567	0.259549	0.145526	0.127425
SETIT_020467mg	1.90819	2.12181	1.30258	2.16876	2.24844	2.19192	1.66806	1.77321	2.26808	1.47109	1.78685	1.9997
SETIT_019154mg	0.0830633	0.0840909	0.272218	0.041134	0.38323	0.176967	0.248579	0.362187	0.308844	0.0415555	0.084726	0.174093
SETIT_033817mg	9.5965	12.5518	11.073	6.66017	8.50469	7.0307	6.74617	7.63583	8.0088	10.0576	11.289	10.2402
SETIT_029590mg	9.43115	7.93608	8.48679	11.1576	10.0094	10.4296	9.51002	9.93752	10.2224	7.47999	9.37635	6.72798
SETIT_006062mg	34.7319	40.1356	37.2249	36.0398	38.1199	39.8526	54.0277	54.8067	53.0685	28.9092	27.3907	28.4462
SETIT_007384mg	0	0.0450487	0	0	0	0	0	0.0388058	0.0620446	0	0.0363111	0
SETIT_019542mg	9.43649	10.621	11.8638	10.0565	9.275	9.36146	8.03469	8.95292	8.64091	8.69611	9.57087	10.2132
SETIT_019397mg	0	0	0	0	0	0	0	0	0	0.0255642	0	0
SETIT_015634mg	0.805432	1.01525	0.706326	0.469247	0.398831	0.343943	0.369504	0.234133	0.322962	0.971813	0.766784	0.827506
SETIT_000306mg	90.3222	100.384	99.3846	28.9348	31.2514	32.9167	59.7942	66.2023	63.4547	84.3195	88.2588	86.7903
SETIT_023351mg	4.35782	3.98248	4.3594	5.31929	4.59886	5.05203	4.40908	4.19065	3.83182	5.4445	4.15192	4.36931
SETIT_013204mg	18.3242	18.5941	18.6055	10.5778	11.5124	10.6054	26.1303	24.119	25.0084	19.6204	19.5748	20.4234
SETIT_003541mg	0.411946	0.320801	0.407252	0	0.0512982	0.0200035	0.390819	0.644803	0.579292	0.465026	0.362011	0.5756
SETIT_021582mg	12.5029	11.4901	11.3361	9.91062	11.5446	12.3914	11.0813	10.59	10.1212	12.6255	12.3726	12.8395
SETIT_007474mg	26.781	28.3326	30.7161	36.2202	36.806	37.718	25.657	33.2509	32.9554	31.1497	37.4703	30.037
SETIT_023314mg	103.463	99.8895	107.251	117.678	101.199	98.4918	92.6603	100.55	101.098	126.423	117.929	105.32
SETIT_031290mg	22.3476	22.5141	23.3434	32.2558	26.8731	28.0185	56.3177	60.3192	58.4702	26.2707	24.5255	20.7539
SETIT_040681mg	2.81219	2.00963	3.01891	4.04136	3.29386	4.07257	2.37024	1.32239	2.12712	3.0069	2.54226	2.65812
SETIT_032529mg	1.60989	1.12049	1.43538	0.797236	0.244327	0.857469	0.875966	0.789718	0.794996	1.4598	2.13475	1.42348
SETIT_028981mg	1.65597	1.78443	1.7704	1.23426	1.30857	1.46703	2.34576	2.03158	2.28547	1.71309	1.83227	1.98245
SETIT_034120mg	2.7236	3.49497	3.30962	5.60187	6.12381	6.11713	3.25885	3.61121	3.73768	2.98301	2.32764	2.56087
SETIT_013632mg	1618.65	1644.27	1630.37	1760.44	1743.26	1697.91	1629.06	1708.81	1706.5	1536.82	1815.51	1602.04
SETIT_005374mg	0.429614	0.769489	0.789978	0.360039	0.738277	0.281629	0.719261	0.461115	0.430064	0.330662	0.701141	0.484848
SETIT_032810mg	0	0	0.116683	0	0	0	0	0	0	0	0	0
SETIT_030136mg	24.7665	27.7318	26.2777	21.3176	18.1616	20.1921	25.1666	24.4427	24.3612	23.7086	22.5774	22.1783
SETIT_030288mg	8.57461	10.0392	8.95052	4.27948	3.38878	3.64667	3.72371	4.99684	4.24095	7.63968	7.24885	9.26705
SETIT_001835mg	1.20742	0.862195	1.27189	1.13179	0.963348	1.08204	0.727365	1.23158	0.891865	0.992374	1.06444	0.881203
SETIT_036181mg	0	0.0434634	0.0662113	0.308279	0.344029	0.416685	0.116801	0.0842404	0.079815	0.0214785	0.0437917	0.0449911
SETIT_038000mg	7.82612	8.731	8.48179	7.73191	6.78846	8.01882	10.0844	8.94716	8.70434	10.1097	10.183	7.81379
SETIT_006767mg	1.88285	2.96624	2.75626	2.02438	2.28848	2.47884	2.44344	2.37078	2.00289	3.0425	2.81816	2.55348
SETIT_023884mg	0.681917	0.496192	0.838051	0.316588	0.579557	0.686058	0.556564	0.520348	0.237702	0.341154	0.747735	0.558296
SETIT_009816mg	3.70251	4.00258	3.87338	2.49553	2.63622	2.86914	3.01529	2.98158	3.53955	3.97215	4.19148	4.55929
SETIT_019747mg	0.0799995	0.0809892	0	0	0.116556	0	0.0870581	0.0697656	0.185908	0.160091	0	0.20959
SETIT_005599mg	0	0	0	0.374348	0.587395	0.739647	0.740369	0.35159	0.749519	0	0	0
SETIT_021369mg	1.53395	1.80633	2.10339	1.94516	1.61462	2.11491	2.4306	2.23326	2.27305	2.16417	2.27824	2.08505
SETIT_018979mg	2.06647	1.94471	1.63837	0.720663	1.55485	0.854344	1.26693	0.862985	1.59622	0.902778	1.33001	0.884527
SETIT_000512mg	0.592568	0.621072	0.779481	0.86308	0.873505	0.693121	0.644852	0.656594	0.557299	2.21817	3.54978	3.66746
SETIT_015371mg	348.157	328.772	346.905	374.161	293.495	343.43	460.79	435.798	452.469	377.443	384.232	317.837
SETIT_039013mg	2.35044	3.16137	2.74458	1.55196	1.66333	2.07724	4.03163	4.06049	3.03797	2.99014	2.95006	2.69775
SETIT_013209mg	18.2098	20.9879	19.3374	18.0812	18.6877	18.9438	18.5149	20.0246	19.0819	17.3608	17.4636	18.6185
SETIT_017767mg	0.022351	0	0	0.022137	0	0	0.0729693	0.0584753	0.145434	0.0223638	0.0182387	0
SETIT_033675mg	0.167793	0.169869	0.258774	0	0.325956	0	0	0.036582	0.0779854	0	0	0
SETIT_012164mg	6.23728	6.55342	5.95081	5.29634	5.91722	5.37733	6.8716	7.22084	7.3338	6.63148	6.06394	7.5021
SETIT_036811mg	37.365	33.7112	33.426	15.8777	15.6914	16.1167	25.6555	24.8197	23.064	30.7506	35.3471	33.4542
SETIT_029192mg	6.92929	7.64844	7.48442	6.73037	7.86128	7.63715	6.76832	7.012	6.96771	5.85559	6.28181	5.72836
SETIT_017636mg	0	0.022593	0.0172089	0.088413	0.0867064	0	0.0971441	0.0389241	0.165957	0	0.0910546	0.116936
SETIT_011660mg	0	0.0609919	0	0	0	0	0	0.0875659	0.0186673	0	0	0
SETIT_037202mg	13.3634	11.2817	11.963	11.5383	11.3044	11.5538	13.704	11.4132	11.9836	10.7935	10.6419	12.2687
SETIT_030471mg	3.0607	2.68725	2.43325	4.66782	3.82791	4.12923	2.68229	2.32666	2.49258	2.92695	2.7628	2.82428
SETIT_028006mg	1.57173	1.34737	1.40258	1.31816	2.08681	1.92033	1.04142	1.2325	1.01327	2.32724	2.32204	2.35775
SETIT_011703mg	0.033597	0.0255095	0	0.0915072	0.032633	0.0874851	0.0548421	0.0219744	0.0624599	0.0672326	0	0.0528123
SETIT_018493mg	1.61832	2.2886	2.24494	2.1729	1.33691	1.81673	1.92451	2.09512	2.41928	2.10335	2.07615	1.94943
SETIT_019913mg	0.0375382	0.0380026	0.0144731	0.0185894	0	0.0177723	0.0204252	0.0736564	0	0.0469497	0.0153159	0.0295038
SETIT_040550mg	0.237404	0.280398	0.244087	0.822958	0.19216	0.074932	0.55976	0.414068	0.514914	0.15836	0.613462	0.165859
SETIT_020580mg	0.0639297	0.258883	0.0739456	0.253271	0	0.121069	0.173926	0.306634	0.178277	0.255866	0.156503	0.200986
SETIT_002173mg	5.14469	6.14339	5.88414	5.51435	6.65717	6.41627	5.73013	5.99964	5.80927	5.76086	5.33924	5.45472
SETIT_0020941mg	14.4616	15.8238	15.2379	7.21063	7.59097	8.08485	11.7385	12.2143	12.5036	14.6384	14.6056	14.7088
SETIT_015018mg	0.0146326	0	0.0112834	0	0	0	0	0.0127607	0	0	0	0
SETIT_013954mg	0	0	0	0	0	0.0462852	0.0531941	0	0	0.0733638	0.0498596	0
SETIT_021778mg	5.3341	5.47957	5.38099	3.65924	3.69178	3.92258	4.6639	5.29211	5.07849	5.07377	5.04612	5.20272
SETIT_025725mg	0.854318	0.904201	0.688721	0.384608	0.71665	1.80175	0.887439	0.982085	1.47996	0.388549	0.31688	1.13946
SETIT_007089mg	3.02966	3.10916	3.2403	2.89789	3.15437	1.98456	2.33724	2.69638	3.20199	3.20789	3.22577	2.48994
SETIT_013066mg	0.339745	0.437752	0.595413	1.10125	0.539994	1.25756	0.773054	0.592566	0.631616	0.370843	0.655286	0.938643
SETIT_012683mg	32.4133	26.6779	27.8463	55.2008	50.1437	52.0935	34.6583	30.0587	34.4747	23.2831	25.5275	28.1
SETIT_024841mg	0	0	0	0.054613	0.107117	0.156637	0	0.0961741	0	0	0.0449957	0.0577852
SETIT_026703mg	16.7294	15.1491	15.6813	16.5077	16.5842	16.7224	18.5056	17.524	17.525	13.772	12.2896	13.622
SETIT_024538mg	0.327515	0.276306	0.437755	0.897448	1.03918	0.723616	0.594021	0.628359	0.761099	0.142004	0.249439	0.205932
SETIT_039548mg	3.07375	3.73734	3.06661	2.93447	2.6316	3.21056	2.82769	2.68054	3.09283	3.17063	2.50822	2.78945
SETIT_015451mg	3.58821	4.94034	3.43098	3.69601	3.20644	2.44631	3.12385	2.37819	2.93516	3.59027	2.34243	6.16687
SETIT_031094mg	6.48042	7.20681	7.11584	7.65531	7.27841	7.33197	7.32402	8.56788	8.03608	6.56744	8.67386	5.90411
SETIT_029690mg	0.916713	1.30856	1.14516	2.16997	1.94109	1.78814	2.90301	2.69412	2.62455	2.15551	2.00478	1.9982
SETIT_032763mg	0	0	0	0	0	0	0	0	0.0889441	0	0	0
SETIT_023110mg	12.908	15.1507	13.1268	18.209	14.9244	17.9272	15.8994	17.7113	15.5899	12.1896	12.9248	12.6583
SETIT_015800mg	1.26085	1.33555	1.71046	0.173442	0.56698	0.309528	1.15612	1.20137	1.46502	1.56529	1.61	2.21443
SETIT_033402mg	7.66726	8.47876	8.47104	7.83485	8.14773	8.91903	8.38228	8.52298	8.43074	8.26928	7.40826	7.58057
SETIT_018671mg	34.0024	30.5775	35.5296	38.0084	31.4512	31.0689	35.8406	35.8303	36.3974	57.6482	46.177	39.2264
SETIT_012448mg	0.392641	0.738212	0.886687	0.583323	0.544822	0.371789	0.640928	0.513619	0.417117	1.03829	0.801002	0.646596
SETIT_006635mg	10.3503	8.9548	8.46283	11.0421	10.7196	9.694	11.0296	10.3744	10.1445	11.4728	12.4226	10.8467
SETIT_007023mg	2.95695	2.21155	2.16846	3.1438	2.25079	2.6742	2.54801	2.1261	2.1428	1.72688	1.34926	1.31539
SETIT_032178mg	0	0.095929	0	0.164237	0.0230095	0.0448622	0.180455	0.144611	0.0550504	0.0118514	0.0386614	0
SETIT_040089mg	0.663297	0.191858	0.548011	0.0938494	0.184076	0.672933	0.0515587	0.123953	0.220201	0.379244	0.0773228	0.546154
SETIT_004261mg	18.8471	19.802	19.5661	20.4369	19.7303	19.6242	19.7561	19.0281	19.3673	20.1942	19.7467	20.3718
SETIT_009005mg	4.96568	6.00325	6.23313	5.31604	7.18016	6.45188	5.75358	6.51669	6.15443	5.91721	5.86172	5.89428
SETIT_001138mg	12.4669	12.5478	12.9647	9.24667	11.3196	10.8979	10.9656	10.8229	9.80796	10.5816	11.5589	11.4791
SETIT_014925mg	0	0	0	0	0	0.0310121	0	0	0	0	0	0
SETIT_033483mg	0.830098	0.127328	0.775879	0.448446	0.53752	0.404916	1.01284	0.438732	0.374116	0.352365	0.123158	0.263608
SETIT_000685mg	52.0469	56.3522	52.9564	36.5341	41.5424	41.4757	38.3174	40.5853	41.0765	50.7387	49.8208	52.88
SETIT_012049mg	0.0235747	0.0477328	0.0727152	0.0933961	0.0457966	0.156259	0.230893	0.0616768	0.131483	0.0471765	0.0577119	0.098821
SETIT_007915mg	1.69647	1.46302	1.13052	1.80469	1.56642	1.38822	1.32194	1.09589	1.55748	1.61362	1.05962	1.25106
SETIT_038021mg	3.85615	3.15486	3.31929	3.37513	2.39538	3.58767	4.48916	3.63657	4.00126	3.07323	2.72589	3.31274
SETIT_036080mg	0	0	0	0	0	0	0.194288	0.100745	0.13667	0	0.0514191	0
SETIT_010768mg	2.85758	2.60643	2.18223	1.90048	1.81016	2.08492	2.34355	3.06988	2.48943	1.75421	1.72915	1.83004
SETIT_018202mg	2.81689	2.40992	2.64635	1.72897	2.46632	2.04743	1.59748	2.17975	2.39715	3.41397	2.91375	2.34911
SETIT_025202mg	0	0.0365951	0.0418112	0.214811	0.0175554	0.102685	0.0393374	0.0315237	0	0.054253	0.0221229	0.0378814
SETIT_023810mg	0.0730535	0.118332	0.135198	0.332828	0.198681	0.193686	0.111299	0.0382249	0.0814877	0.146191	0.369598	0.0306227
SETIT_035110mg	16.744	15.6929	15.5678	18.0785	18.428	18.7718	15.9993	15.9647	16.3648	14.5328	19.7271	17.8633
SETIT_000646mg	44.6671	48.4658	50.71	47.6122	50.0183	50.319	43.2758	47.8517	45.4754	41.7377	40.3835	42.1478
SETIT_039990mg	0	0.047656	0.0120997	0.101016	0.045723	0.0445737	0	0.0410518	0.0364642	0.0157002	0.0192064	0.00822185
SETIT_016662mg	1.54807	1.90136	1.92695	1.61108	2.15244	2.12066	1.58205	1.80919	2.19138	2.05218	1.84037	2.46229
SETIT_003169mg	18.5451	16.3634	18.5945	15.6098	14.3899	16.2502	13.6829	11.7286	12.8434	18.9762	18.7341	16.388
SETIT_038020mg	0.0790279	0	0	0.0391356	0.0383802	0	0.172001	0.172296	0.18365	0	0.0322439	0
SETIT_023160mg	0.356281	0.606613	0.0874151	0.256633	0.377518	0.184014	0.105741	0.254212	0.075268	0.0810194	0.18501	0.084856
SETIT_036999mg	81.6833	79.0651	79.5348	20.9889	19.1595	19.1958	76.8847	67.3673	72.0556	97.6826	96.2832	105.467
SETIT_008747mg	0.0528135	0	0	0	0	0.0800139	0.0229894	0.018423	0	0	0.0172386	0.0110692
SETIT_023415mg	21.7368	18.5571	19.6855	23.7579	19.0845	20.9472	24.9566	23.9604	21.9771	19.8422	20.6	19.1668
SETIT_015440mg	14.5187	16.7849	16.1739	13.419	10.3337	13.805	14.8431	16.4413	14.0593	17.0442	16.8189	17.5019
SETIT_040260mg	0.128083	0.350103	0.197533	0.0253714	0.0497632	0.0606405	0.0836306	0.0893586	0.154777	0.281945	0.261294	0.187916
SETIT_0307891mg	32.7633	30.3722	30.3526	29.4554	29.5129	28.9164	49.2645	40.7504	43.4928	32.5211	30.1289	32.2439
SETIT_009440mg	1.94127	2.06994	2.01068	1.63826	1.42254	1.53362	1.66254	2.26893	1.74577	2.02858	1.70127	1.75148
SETIT_031602mg	11.7211	9.60924	9.28643	16.9353	9.28643	13.2313	22.9346	21.3253	22.3461	12.9006	12.7153	8.45373
SETIT_026515mg	34.6717	36.9127	39.2177	40.5774	39.2682	41.3361	35.4825	37.2992	36.2139	40.0756	38.7152	37.2954
SETIT_022747mg	0.474808	0.434903	0.732262	0.571032	0.823543	0.567342	0.590516	0.630961	0.378304	0.520326	0.525825	0.48573
SETIT_016464mg	34.6018	37.3763	37.0841	31.4403	35.4499	35.67	31.4227	31.6594	31.1713	34.6452	34.1633	36.4272
SETIT_028673mg	146.99	164.629	156.075	135.319	162.572	147.419	136.001	148.289	143.42	141.757	144.007	168.942
SETIT_036406mg	48.1304	42.9477	34.0829	45.2228	41.2293	38.3377	49.543	47.8103	50.2823	35.0439	46.574	41.2052
SETIT_0242492mg	25.78	23.554	21.8939	30.1712	24.9446	22.8706	28.6448	27.2967	26.2089	25.8935	26.7888	19.6811
SETIT_021930mg	5.8865	5.53856	5.25862	3.59553	4.39118	3.78285	2.89834	3.21027	3.36663	3.83606	4.35357	5.0488
SETIT_033449mg	3.74253	4.87136	4.52289	4.81248	5.43745	4.95831	3.47382	4.10028	3.8589	3.22546	3.78537	4.25159
SETIT_016984mg	8.39257	7.91615	8.02481	6.00912	6.70432	6.96222	6.18376	6.4621	6.61395	7.32415	7.08898	7.67956
SETIT_025980mg	1.70012	1.77632	1.66394	2.40703	2.21237	2.18084	1.62874	1.78043	2.05309	1.45393	1.42586	1.50755
SETIT_000453mg	9.6881	10.4738	9.63979	7.93681	8.70154	9.13171	8.29359	8.70901	8.24521	11.1314	13.0152	11.9539
SETIT_034272mg	27.171	31.0809	30.3627	23.1572	24.7829	25.8035	23.6283	26.4811	25.7282	25.0011	24.5393	25.6271
SETIT_006737mg	0.0229466	0	0	0	0.0668645	0.0217279	0	0	0	0	0.0187247	0
SETIT_035249mg	0.123693	0.0805005	0.0817552	0.14876	0.0858168	0.167319	0.0576885	0.200329	0.106765	0.229847	0.173031	0.16666
SETIT_002366mg	8.52567	10.0586	9.521	11.3675	11.3656	13.251	9.90888	9.57246	9.19887	9.05795	8.97859	8.50644
SETIT_000827mg	2.26115	2.30502	2.39746	2.20321	2.57249	2.07664	1.90246	1.81214	1.43529	2.34101	2.15692	2.15566
SETIT_036412mg	43.0123	42.2038	41.0789	42.4262	38.792	40.0528	38.3327	35.9756	36.272	47.6325	48.4353	46.9575
SETIT_0135992mg	34.631	42.4404	38.8945	34.23	39.255	37.5159	31.3547	34.8472	35.243	32.2543	31.2531	35.1041
SETIT_038030mg	5.57575	4.99341	4.44285	5.89052	4.48536	5.71283	5.1031	4.83754	4.67791	4.42024	5.61153	3.4909
SETIT_004558mg	0	0	0	0	0	0.0323133	0.0371367	0	0	0	0	0
SETIT_013160mg	9.08659	11.0742	9.54577	9.36795	10.6002	10.3027	8.97965	9.86708	9.29035	9.53326	9.2774	9.51469
SETIT_000507mg	1.59371	1.78853	1.88151	1.67634	1.63198	1.89511	1.68055	1.38984	1.38956	1.44011	1.30049	1.28173
SETIT_017821mg	0.509062	0.506474	0.5076	0.956218	0.775783	0.814458	0.200578	0.0918497	0.179488	0.114165	0.0429725	0.0919782
SETIT_028567mg	4.45149	4.19327	3.17561	3.58368	2.79773	2.29913	5.54369	4.52558	4.44764	4.95422	4.39005	2.79398
SETIT_033503mg	0.552999	1.32594	1.09973	0.835969	0.650212	0.881903	0.570118	0.583784	0.595201	0.815413	0.807508	0.457514
SETIT_033664mg	2.29901	2.19571	3.04386	1.80441	2.99143	2.32067	2.10062	2.43994	2.94346	1.888	1.87602	2.29561
SETIT_025038mg	1.11515	1.60175	1.65367	0.991193	1.2035	1.06495	1.03722	1.09717	1.16948	1.13486	1.55552	1.57814
SETIT_008103mg	0.33861	0.181482	0.337903	0.197275	0.193467	0.113163	0.216757	0.138962	0.185149	0.279015	0.341325	0.333975
SETIT_035807mg	1.86875	1.69674	1.5121	1.14537	0.960471	1.1347	1.13081	1.0012	0.99707	1.37511	1.47022	1.80029
SETIT_000185mg	0.100722	0.198837	0.20582	0.254381	0.244579	0.200283	0.263061	0.426009	0.355777	0.171325	0.226023	0.221659
SETIT_036862mg	6.83012	6.46761	6.45848	13.9394	12.7858	12.4905	22.8238	18.928	21.1758	4.08662	3.40038	2.79076
SETIT_030283mg	26.4189	24.2008	21.1196	40.8316	33.9742	34.673	31.8242	27.8517	28.8748	53.6586	63.9126	60.4897
SETIT_023624mg	203.221	199.605	202.474	198.998	173.07	182.461	239.864	219.403	239.062	214.561	211.97	200.704
SETIT_027575mg	0	0	0	0	0	0	0	0	0.0469257	0	0	0
SETIT_012084mg	0.623389	1.35095	1.0891	0.598126	0.520354	0.737853	0.922191	0.57762	0.84204	1.01359	1.16046	0.908473
SETIT_039992mg	0.813328	0.600389	1.05835	3.8431	4.85516	4.26783	2.74747	1.78799	2.15782	1.54282	1.46564	1.43831
SETIT_014103mg	0	0	0	0.0364315	0.0476377	0	0	0.0213854	0	0	0.0400213	0
SETIT_038037mg	3.25079	1.93318	2.33143	2.74684	1.89892	2.49696	1.90487	1.56615	2.32443	2.68401	3.41325	3.54962
[truncated: 28,143 more rows]
