# Supplementary material for: Transcriptome analysis and identification of genes associated with leaf crude protein content in foxtail millet [Setaria italica (L.) P. Beauv.]
Source: Front Genet. 2023 Jan 20;14:1122212. doi: 10.3389/fgene.2023.1122212 (PMC9895776; doi:10.3389/fgene.2023.1122212)
Supplement: Supplementary file 1 [file DataSheet1.ZIP › Supplementary material/Table S4.xls]

## Sheet: Sheet1
Table S4. GO annotation of the differentially expressed genes shared in all comparisons.
GO ID	GO Term	Ontology	Number of DEGs	geneID
GO:0008150	biological_process	Biological Process	208	SETIT_000299mg;SETIT_000574mg;SETIT_000851mg;SETIT_000888mg;SETIT_001026mg;SETIT_001036mg;SETIT_001241mg;SETIT_001312mg;SETIT_001332mg;SETIT_001351mg;SETIT_0016081mg;SETIT_0016082mg;SETIT_001772mg;SETIT_002052mg;SETIT_002085mg;SETIT_002170mg;SETIT_002598mg;SETIT_002714mg;SETIT_002847mg;SETIT_002939mg;SETIT_003066mg;SETIT_003755mg;SETIT_003874mg;SETIT_003988mg;SETIT_004115mg;SETIT_004307mg;SETIT_0…
GO:0008152	metabolic process	Biological Process	169	SETIT_000299mg;SETIT_000851mg;SETIT_000888mg;SETIT_001026mg;SETIT_001241mg;SETIT_001332mg;SETIT_001351mg;SETIT_001772mg;SETIT_002052mg;SETIT_002170mg;SETIT_002598mg;SETIT_002714mg;SETIT_002847mg;SETIT_002939mg;SETIT_003755mg;SETIT_003874mg;SETIT_003988mg;SETIT_004115mg;SETIT_004307mg;SETIT_004756mg;SETIT_004921mg;SETIT_005013mg;SETIT_005133mg;SETIT_005855mg;SETIT_006567mg;SETIT_006975mg;SETIT_007…
GO:0009987	cellular process	Biological Process	161	SETIT_000299mg;SETIT_000574mg;SETIT_000888mg;SETIT_001026mg;SETIT_001036mg;SETIT_001241mg;SETIT_001332mg;SETIT_001351mg;SETIT_0016081mg;SETIT_0016082mg;SETIT_001772mg;SETIT_002052mg;SETIT_002085mg;SETIT_002714mg;SETIT_002847mg;SETIT_002939mg;SETIT_003755mg;SETIT_003874mg;SETIT_003988mg;SETIT_004307mg;SETIT_004714mg;SETIT_004756mg;SETIT_004892mg;SETIT_004921mg;SETIT_004983mg;SETIT_005013mg;SETIT_0…
GO:0071704	organic substance metabolic process	Biological Process	140	SETIT_000299mg;SETIT_000851mg;SETIT_000888mg;SETIT_001026mg;SETIT_001241mg;SETIT_001332mg;SETIT_001351mg;SETIT_001772mg;SETIT_002714mg;SETIT_002847mg;SETIT_003755mg;SETIT_003874mg;SETIT_003988mg;SETIT_004307mg;SETIT_004756mg;SETIT_004921mg;SETIT_005013mg;SETIT_005133mg;SETIT_005855mg;SETIT_006567mg;SETIT_006975mg;SETIT_007018mg;SETIT_007199mg;SETIT_007952mg;SETIT_008391mg;SETIT_008439mg;SETIT_008…
GO:0044237	cellular metabolic process	Biological Process	130	SETIT_000299mg;SETIT_000888mg;SETIT_001026mg;SETIT_001241mg;SETIT_001332mg;SETIT_001351mg;SETIT_001772mg;SETIT_002052mg;SETIT_002714mg;SETIT_002847mg;SETIT_002939mg;SETIT_003755mg;SETIT_003874mg;SETIT_003988mg;SETIT_004307mg;SETIT_004756mg;SETIT_004921mg;SETIT_005013mg;SETIT_005133mg;SETIT_005855mg;SETIT_006567mg;SETIT_006975mg;SETIT_007018mg;SETIT_007199mg;SETIT_007952mg;SETIT_008391mg;SETIT_008…
GO:0044238	primary metabolic process	Biological Process	130	SETIT_000299mg;SETIT_000851mg;SETIT_000888mg;SETIT_001241mg;SETIT_001332mg;SETIT_001351mg;SETIT_002714mg;SETIT_002847mg;SETIT_003755mg;SETIT_003874mg;SETIT_003988mg;SETIT_004307mg;SETIT_004756mg;SETIT_004921mg;SETIT_005013mg;SETIT_005133mg;SETIT_005855mg;SETIT_006567mg;SETIT_006975mg;SETIT_007018mg;SETIT_007199mg;SETIT_008391mg;SETIT_008439mg;SETIT_008985mg;SETIT_009325mg;SETIT_009742mg;SETIT_009…
GO:0044699	single-organism process	Biological Process	111	SETIT_000299mg;SETIT_000574mg;SETIT_001026mg;SETIT_001036mg;SETIT_001241mg;SETIT_001332mg;SETIT_0016081mg;SETIT_0016082mg;SETIT_001772mg;SETIT_002052mg;SETIT_002085mg;SETIT_002939mg;SETIT_003066mg;SETIT_003988mg;SETIT_004115mg;SETIT_004714mg;SETIT_004756mg;SETIT_004892mg;SETIT_004921mg;SETIT_004983mg;SETIT_005013mg;SETIT_005204mg;SETIT_005855mg;SETIT_006106mg;SETIT_006279mg;SETIT_006567mg;SETIT_0…
GO:0043170	macromolecule metabolic process	Biological Process	99	SETIT_000299mg;SETIT_000888mg;SETIT_001351mg;SETIT_002714mg;SETIT_002847mg;SETIT_003755mg;SETIT_003874mg;SETIT_003988mg;SETIT_004307mg;SETIT_004756mg;SETIT_004921mg;SETIT_005013mg;SETIT_005133mg;SETIT_006975mg;SETIT_007018mg;SETIT_007199mg;SETIT_008391mg;SETIT_008439mg;SETIT_008985mg;SETIT_009325mg;SETIT_009979mg;SETIT_0100262mg;SETIT_010155mg;SETIT_010228mg;SETIT_010325mg;SETIT_010553mg;SETIT_01…
GO:0044260	cellular macromolecule metabolic process	Biological Process	89	SETIT_000299mg;SETIT_000888mg;SETIT_001351mg;SETIT_002714mg;SETIT_002847mg;SETIT_003755mg;SETIT_003874mg;SETIT_003988mg;SETIT_004307mg;SETIT_004756mg;SETIT_004921mg;SETIT_005013mg;SETIT_005133mg;SETIT_006975mg;SETIT_007018mg;SETIT_007199mg;SETIT_008391mg;SETIT_008439mg;SETIT_008985mg;SETIT_009325mg;SETIT_009979mg;SETIT_0100262mg;SETIT_010155mg;SETIT_010228mg;SETIT_010325mg;SETIT_010553mg;SETIT_01…
GO:0044763	single-organism cellular process	Biological Process	79	SETIT_000299mg;SETIT_000574mg;SETIT_001026mg;SETIT_001036mg;SETIT_001241mg;SETIT_001332mg;SETIT_0016081mg;SETIT_0016082mg;SETIT_001772mg;SETIT_002052mg;SETIT_002085mg;SETIT_002939mg;SETIT_003988mg;SETIT_004714mg;SETIT_004892mg;SETIT_004921mg;SETIT_004983mg;SETIT_005013mg;SETIT_005204mg;SETIT_005855mg;SETIT_006279mg;SETIT_006567mg;SETIT_007952mg;SETIT_009320mg;SETIT_0097552mg;SETIT_009941mg;SETIT_…
GO:0009058	biosynthetic process	Biological Process	78	SETIT_001026mg;SETIT_001241mg;SETIT_001332mg;SETIT_001772mg;SETIT_002714mg;SETIT_002847mg;SETIT_004115mg;SETIT_004307mg;SETIT_005133mg;SETIT_005855mg;SETIT_006567mg;SETIT_006975mg;SETIT_007199mg;SETIT_008391mg;SETIT_008439mg;SETIT_009941mg;SETIT_009979mg;SETIT_0100262mg;SETIT_010155mg;SETIT_010228mg;SETIT_010553mg;SETIT_011196mg;SETIT_012530mg;SETIT_013486mg;SETIT_014469mg;SETIT_014474mg;SETIT_01…
GO:0044710	single-organism metabolic process	Biological Process	70	SETIT_001026mg;SETIT_001241mg;SETIT_001332mg;SETIT_001772mg;SETIT_002052mg;SETIT_002939mg;SETIT_003988mg;SETIT_004115mg;SETIT_005013mg;SETIT_005855mg;SETIT_006567mg;SETIT_007952mg;SETIT_008391mg;SETIT_0097552mg;SETIT_009896mg;SETIT_009906mg;SETIT_009910mg;SETIT_009941mg;SETIT_009979mg;SETIT_009981mg;SETIT_010639mg;SETIT_011196mg;SETIT_013486mg;SETIT_013489mg;SETIT_013630mg;SETIT_014099mg;SETIT_01…
GO:1901576	organic substance biosynthetic process	Biological Process	68	SETIT_001241mg;SETIT_001332mg;SETIT_001772mg;SETIT_002714mg;SETIT_002847mg;SETIT_004307mg;SETIT_005133mg;SETIT_005855mg;SETIT_006567mg;SETIT_006975mg;SETIT_007199mg;SETIT_008391mg;SETIT_008439mg;SETIT_009941mg;SETIT_009979mg;SETIT_0100262mg;SETIT_010155mg;SETIT_010228mg;SETIT_010553mg;SETIT_011196mg;SETIT_012530mg;SETIT_013486mg;SETIT_014469mg;SETIT_014474mg;SETIT_014836mg;SETIT_016198mg;SETIT_01…
GO:0006807	nitrogen compound metabolic process	Biological Process	64	SETIT_001026mg;SETIT_001772mg;SETIT_002714mg;SETIT_002847mg;SETIT_003988mg;SETIT_004307mg;SETIT_005013mg;SETIT_005133mg;SETIT_006975mg;SETIT_007199mg;SETIT_008391mg;SETIT_008439mg;SETIT_008985mg;SETIT_009979mg;SETIT_0100262mg;SETIT_010155mg;SETIT_010228mg;SETIT_010553mg;SETIT_010776mg;SETIT_012530mg;SETIT_013486mg;SETIT_014099mg;SETIT_014469mg;SETIT_014474mg;SETIT_014836mg;SETIT_016198mg;SETIT_01…
GO:0006725	cellular aromatic compound metabolic process	Biological Process	63	SETIT_001026mg;SETIT_001772mg;SETIT_002714mg;SETIT_002847mg;SETIT_003988mg;SETIT_004307mg;SETIT_005013mg;SETIT_005133mg;SETIT_006975mg;SETIT_007199mg;SETIT_007952mg;SETIT_008391mg;SETIT_008439mg;SETIT_008985mg;SETIT_009979mg;SETIT_0100262mg;SETIT_010155mg;SETIT_010228mg;SETIT_010553mg;SETIT_011196mg;SETIT_012530mg;SETIT_013486mg;SETIT_013489mg;SETIT_014099mg;SETIT_014469mg;SETIT_014474mg;SETIT_01…
GO:0044249	cellular biosynthetic process	Biological Process	63	SETIT_001772mg;SETIT_002714mg;SETIT_002847mg;SETIT_004307mg;SETIT_005133mg;SETIT_005855mg;SETIT_006567mg;SETIT_006975mg;SETIT_007199mg;SETIT_008391mg;SETIT_008439mg;SETIT_009979mg;SETIT_0100262mg;SETIT_010155mg;SETIT_010228mg;SETIT_010553mg;SETIT_011196mg;SETIT_012530mg;SETIT_013486mg;SETIT_014469mg;SETIT_014474mg;SETIT_014836mg;SETIT_016198mg;SETIT_016640mg;SETIT_017443mg;SETIT_018262mg;SETIT_01…
GO:1901360	organic cyclic compound metabolic process	Biological Process	63	SETIT_001026mg;SETIT_001772mg;SETIT_002714mg;SETIT_002847mg;SETIT_003988mg;SETIT_004307mg;SETIT_005013mg;SETIT_005133mg;SETIT_006975mg;SETIT_007199mg;SETIT_007952mg;SETIT_008439mg;SETIT_008985mg;SETIT_009979mg;SETIT_0100262mg;SETIT_010155mg;SETIT_010228mg;SETIT_010553mg;SETIT_011196mg;SETIT_012530mg;SETIT_013486mg;SETIT_013489mg;SETIT_014099mg;SETIT_014469mg;SETIT_014474mg;SETIT_014836mg;SETIT_01…
GO:0065007	biological regulation	Biological Process	58	SETIT_000574mg;SETIT_002714mg;SETIT_002847mg;SETIT_004307mg;SETIT_004983mg;SETIT_005133mg;SETIT_006279mg;SETIT_006567mg;SETIT_006975mg;SETIT_007199mg;SETIT_008391mg;SETIT_008439mg;SETIT_008517mg;SETIT_009320mg;SETIT_009979mg;SETIT_0100262mg;SETIT_010155mg;SETIT_010228mg;SETIT_010553mg;SETIT_011162mg;SETIT_011404mg;SETIT_012530mg;SETIT_014469mg;SETIT_014474mg;SETIT_016198mg;SETIT_017443mg;SETIT_01…
GO:0034641	cellular nitrogen compound metabolic process	Biological Process	57	SETIT_001026mg;SETIT_001772mg;SETIT_002714mg;SETIT_002847mg;SETIT_003988mg;SETIT_004307mg;SETIT_005013mg;SETIT_005133mg;SETIT_006975mg;SETIT_007199mg;SETIT_008391mg;SETIT_008439mg;SETIT_008985mg;SETIT_009979mg;SETIT_0100262mg;SETIT_010155mg;SETIT_010228mg;SETIT_010553mg;SETIT_012530mg;SETIT_013486mg;SETIT_014099mg;SETIT_014469mg;SETIT_014474mg;SETIT_014836mg;SETIT_016198mg;SETIT_017443mg;SETIT_01…
GO:0046483	heterocycle metabolic process	Biological Process	55	SETIT_001026mg;SETIT_001772mg;SETIT_002714mg;SETIT_002847mg;SETIT_003988mg;SETIT_004307mg;SETIT_005013mg;SETIT_005133mg;SETIT_006975mg;SETIT_007199mg;SETIT_008391mg;SETIT_008439mg;SETIT_008985mg;SETIT_009979mg;SETIT_0100262mg;SETIT_010155mg;SETIT_010228mg;SETIT_010553mg;SETIT_012530mg;SETIT_013486mg;SETIT_014099mg;SETIT_014469mg;SETIT_014474mg;SETIT_014836mg;SETIT_016198mg;SETIT_017443mg;SETIT_01…
GO:0050789	regulation of biological process	Biological Process	52	SETIT_002714mg;SETIT_002847mg;SETIT_004307mg;SETIT_004983mg;SETIT_005133mg;SETIT_006279mg;SETIT_006567mg;SETIT_006975mg;SETIT_007199mg;SETIT_008439mg;SETIT_008517mg;SETIT_009320mg;SETIT_009979mg;SETIT_0100262mg;SETIT_010155mg;SETIT_010228mg;SETIT_010553mg;SETIT_011162mg;SETIT_012530mg;SETIT_014469mg;SETIT_014474mg;SETIT_016198mg;SETIT_017443mg;SETIT_018262mg;SETIT_018550mg;SETIT_019997mg;SETIT_02…
GO:0050794	regulation of cellular process	Biological Process	50	SETIT_002714mg;SETIT_002847mg;SETIT_004307mg;SETIT_004983mg;SETIT_005133mg;SETIT_006279mg;SETIT_006567mg;SETIT_006975mg;SETIT_007199mg;SETIT_008439mg;SETIT_009320mg;SETIT_009979mg;SETIT_0100262mg;SETIT_010155mg;SETIT_010228mg;SETIT_010553mg;SETIT_011162mg;SETIT_012530mg;SETIT_014469mg;SETIT_014474mg;SETIT_016198mg;SETIT_017443mg;SETIT_018262mg;SETIT_018550mg;SETIT_019997mg;SETIT_023142mg;SETIT_02…
GO:1901362	organic cyclic compound biosynthetic process	Biological Process	48	SETIT_001772mg;SETIT_002714mg;SETIT_002847mg;SETIT_004307mg;SETIT_005133mg;SETIT_006975mg;SETIT_007199mg;SETIT_008439mg;SETIT_009979mg;SETIT_0100262mg;SETIT_010155mg;SETIT_010228mg;SETIT_010553mg;SETIT_011196mg;SETIT_012530mg;SETIT_013486mg;SETIT_014469mg;SETIT_014474mg;SETIT_014836mg;SETIT_017443mg;SETIT_018262mg;SETIT_018550mg;SETIT_019385mg;SETIT_019997mg;SETIT_023330mg;SETIT_024550mg;SETIT_02…
GO:0006139	nucleobase-containing compound metabolic process	Biological Process	47	SETIT_002714mg;SETIT_002847mg;SETIT_003988mg;SETIT_004307mg;SETIT_005013mg;SETIT_005133mg;SETIT_006975mg;SETIT_007199mg;SETIT_008439mg;SETIT_008985mg;SETIT_009979mg;SETIT_0100262mg;SETIT_010155mg;SETIT_010228mg;SETIT_010553mg;SETIT_012530mg;SETIT_013486mg;SETIT_014099mg;SETIT_014469mg;SETIT_014474mg;SETIT_014836mg;SETIT_016198mg;SETIT_017443mg;SETIT_018262mg;SETIT_018550mg;SETIT_019997mg;SETIT_02…
GO:0019438	aromatic compound biosynthetic process	Biological Process	47	SETIT_001772mg;SETIT_002714mg;SETIT_002847mg;SETIT_004307mg;SETIT_005133mg;SETIT_006975mg;SETIT_007199mg;SETIT_008439mg;SETIT_009979mg;SETIT_0100262mg;SETIT_010155mg;SETIT_010228mg;SETIT_010553mg;SETIT_011196mg;SETIT_012530mg;SETIT_014469mg;SETIT_014474mg;SETIT_014836mg;SETIT_017443mg;SETIT_018262mg;SETIT_018550mg;SETIT_019385mg;SETIT_019997mg;SETIT_023330mg;SETIT_024550mg;SETIT_024861mg;SETIT_02…
GO:0044271	cellular nitrogen compound biosynthetic process	Biological Process	46	SETIT_001772mg;SETIT_002714mg;SETIT_002847mg;SETIT_004307mg;SETIT_005133mg;SETIT_006975mg;SETIT_007199mg;SETIT_008391mg;SETIT_008439mg;SETIT_009979mg;SETIT_0100262mg;SETIT_010155mg;SETIT_010228mg;SETIT_010553mg;SETIT_012530mg;SETIT_014469mg;SETIT_014474mg;SETIT_014836mg;SETIT_016198mg;SETIT_017443mg;SETIT_018262mg;SETIT_018550mg;SETIT_019997mg;SETIT_023330mg;SETIT_024529mg;SETIT_024550mg;SETIT_02…
GO:0090304	nucleic acid metabolic process	Biological Process	46	SETIT_002714mg;SETIT_002847mg;SETIT_003988mg;SETIT_004307mg;SETIT_005013mg;SETIT_005133mg;SETIT_006975mg;SETIT_007199mg;SETIT_008439mg;SETIT_008985mg;SETIT_009979mg;SETIT_0100262mg;SETIT_010155mg;SETIT_010228mg;SETIT_010553mg;SETIT_012530mg;SETIT_014099mg;SETIT_014469mg;SETIT_014474mg;SETIT_014836mg;SETIT_016198mg;SETIT_017443mg;SETIT_018262mg;SETIT_018550mg;SETIT_019997mg;SETIT_022872mg;SETIT_02…
GO:0009059	macromolecule biosynthetic process	Biological Process	45	SETIT_002714mg;SETIT_002847mg;SETIT_004307mg;SETIT_005133mg;SETIT_006975mg;SETIT_007199mg;SETIT_008391mg;SETIT_008439mg;SETIT_009979mg;SETIT_0100262mg;SETIT_010155mg;SETIT_010228mg;SETIT_010553mg;SETIT_012530mg;SETIT_014469mg;SETIT_014474mg;SETIT_014836mg;SETIT_016198mg;SETIT_017443mg;SETIT_018262mg;SETIT_018550mg;SETIT_019997mg;SETIT_023330mg;SETIT_024529mg;SETIT_024550mg;SETIT_024861mg;SETIT_02…
GO:0019538	protein metabolic process	Biological Process	45	SETIT_000299mg;SETIT_000888mg;SETIT_001351mg;SETIT_003755mg;SETIT_003874mg;SETIT_004756mg;SETIT_004921mg;SETIT_008391mg;SETIT_009325mg;SETIT_010325mg;SETIT_011162mg;SETIT_012628mg;SETIT_015427mg;SETIT_016198mg;SETIT_017223mg;SETIT_017379mg;SETIT_022063mg;SETIT_022170mg;SETIT_022822mg;SETIT_024060mg;SETIT_024497mg;SETIT_024529mg;SETIT_024545mg;SETIT_025076mg;SETIT_025125mg;SETIT_025290mg;SETIT_025…
GO:0018130	heterocycle biosynthetic process	Biological Process	43	SETIT_001772mg;SETIT_002714mg;SETIT_002847mg;SETIT_004307mg;SETIT_005133mg;SETIT_006975mg;SETIT_007199mg;SETIT_008439mg;SETIT_009979mg;SETIT_0100262mg;SETIT_010155mg;SETIT_010228mg;SETIT_010553mg;SETIT_012530mg;SETIT_014469mg;SETIT_014474mg;SETIT_014836mg;SETIT_017443mg;SETIT_018262mg;SETIT_018550mg;SETIT_019997mg;SETIT_023330mg;SETIT_024550mg;SETIT_024861mg;SETIT_029067mg;SETIT_030273mg;SETIT_03…
GO:0034645	cellular macromolecule biosynthetic process	Biological Process	42	SETIT_002714mg;SETIT_002847mg;SETIT_004307mg;SETIT_005133mg;SETIT_006975mg;SETIT_007199mg;SETIT_008391mg;SETIT_008439mg;SETIT_009979mg;SETIT_0100262mg;SETIT_010155mg;SETIT_010228mg;SETIT_010553mg;SETIT_012530mg;SETIT_014469mg;SETIT_014474mg;SETIT_014836mg;SETIT_016198mg;SETIT_017443mg;SETIT_018262mg;SETIT_018550mg;SETIT_019997mg;SETIT_023330mg;SETIT_024529mg;SETIT_024550mg;SETIT_024861mg;SETIT_02…
GO:0010467	gene expression	Biological Process	40	SETIT_002714mg;SETIT_002847mg;SETIT_004307mg;SETIT_005133mg;SETIT_006975mg;SETIT_007199mg;SETIT_008391mg;SETIT_008439mg;SETIT_008985mg;SETIT_0100262mg;SETIT_010155mg;SETIT_010228mg;SETIT_010553mg;SETIT_012530mg;SETIT_014469mg;SETIT_014474mg;SETIT_014836mg;SETIT_016198mg;SETIT_017443mg;SETIT_018262mg;SETIT_018550mg;SETIT_019997mg;SETIT_023330mg;SETIT_024529mg;SETIT_024550mg;SETIT_024861mg;SETIT_02…
GO:0019222	regulation of metabolic process	Biological Process	40	SETIT_002714mg;SETIT_002847mg;SETIT_004307mg;SETIT_005133mg;SETIT_006975mg;SETIT_007199mg;SETIT_008439mg;SETIT_009979mg;SETIT_0100262mg;SETIT_010155mg;SETIT_010228mg;SETIT_010553mg;SETIT_011162mg;SETIT_012530mg;SETIT_014469mg;SETIT_014474mg;SETIT_016198mg;SETIT_017443mg;SETIT_018262mg;SETIT_018550mg;SETIT_019997mg;SETIT_023330mg;SETIT_024861mg;SETIT_026574mg;SETIT_027046mg;SETIT_027134mg;SETIT_02…
GO:0044267	cellular protein metabolic process	Biological Process	40	SETIT_000299mg;SETIT_000888mg;SETIT_001351mg;SETIT_003755mg;SETIT_003874mg;SETIT_004756mg;SETIT_004921mg;SETIT_008391mg;SETIT_009325mg;SETIT_010325mg;SETIT_011162mg;SETIT_012628mg;SETIT_015427mg;SETIT_016198mg;SETIT_017223mg;SETIT_022170mg;SETIT_022822mg;SETIT_024060mg;SETIT_024497mg;SETIT_024529mg;SETIT_024545mg;SETIT_025125mg;SETIT_025290mg;SETIT_025976mg;SETIT_026574mg;SETIT_027046mg;SETIT_027…
GO:0060255	regulation of macromolecule metabolic process	Biological Process	40	SETIT_002714mg;SETIT_002847mg;SETIT_004307mg;SETIT_005133mg;SETIT_006975mg;SETIT_007199mg;SETIT_008439mg;SETIT_009979mg;SETIT_0100262mg;SETIT_010155mg;SETIT_010228mg;SETIT_010553mg;SETIT_011162mg;SETIT_012530mg;SETIT_014469mg;SETIT_014474mg;SETIT_016198mg;SETIT_017443mg;SETIT_018262mg;SETIT_018550mg;SETIT_019997mg;SETIT_023330mg;SETIT_024861mg;SETIT_026574mg;SETIT_027046mg;SETIT_027134mg;SETIT_02…
GO:0016070	RNA metabolic process	Biological Process	39	SETIT_002714mg;SETIT_002847mg;SETIT_004307mg;SETIT_005133mg;SETIT_006975mg;SETIT_007199mg;SETIT_008439mg;SETIT_008985mg;SETIT_0100262mg;SETIT_010155mg;SETIT_010228mg;SETIT_010553mg;SETIT_012530mg;SETIT_014469mg;SETIT_014474mg;SETIT_014836mg;SETIT_016198mg;SETIT_017443mg;SETIT_018262mg;SETIT_018550mg;SETIT_019997mg;SETIT_022872mg;SETIT_023330mg;SETIT_024550mg;SETIT_024861mg;SETIT_030273mg;SETIT_03…
GO:0031323	regulation of cellular metabolic process	Biological Process	39	SETIT_002714mg;SETIT_002847mg;SETIT_004307mg;SETIT_005133mg;SETIT_006975mg;SETIT_007199mg;SETIT_008439mg;SETIT_009979mg;SETIT_0100262mg;SETIT_010155mg;SETIT_010228mg;SETIT_010553mg;SETIT_011162mg;SETIT_012530mg;SETIT_014469mg;SETIT_014474mg;SETIT_016198mg;SETIT_017443mg;SETIT_018262mg;SETIT_018550mg;SETIT_019997mg;SETIT_023330mg;SETIT_024861mg;SETIT_026574mg;SETIT_027046mg;SETIT_027134mg;SETIT_02…
GO:0080090	regulation of primary metabolic process	Biological Process	39	SETIT_002714mg;SETIT_002847mg;SETIT_004307mg;SETIT_005133mg;SETIT_006975mg;SETIT_007199mg;SETIT_008439mg;SETIT_009979mg;SETIT_0100262mg;SETIT_010155mg;SETIT_010228mg;SETIT_010553mg;SETIT_011162mg;SETIT_012530mg;SETIT_014469mg;SETIT_014474mg;SETIT_016198mg;SETIT_017443mg;SETIT_018262mg;SETIT_018550mg;SETIT_019997mg;SETIT_023330mg;SETIT_024861mg;SETIT_026574mg;SETIT_027046mg;SETIT_027134mg;SETIT_02…
GO:0034654	nucleobase-containing compound biosynthetic process	Biological Process	37	SETIT_002714mg;SETIT_002847mg;SETIT_004307mg;SETIT_005133mg;SETIT_006975mg;SETIT_007199mg;SETIT_008439mg;SETIT_009979mg;SETIT_0100262mg;SETIT_010155mg;SETIT_010228mg;SETIT_010553mg;SETIT_012530mg;SETIT_014469mg;SETIT_014474mg;SETIT_014836mg;SETIT_017443mg;SETIT_018262mg;SETIT_018550mg;SETIT_019997mg;SETIT_023330mg;SETIT_024550mg;SETIT_024861mg;SETIT_030273mg;SETIT_030869mg;SETIT_030998mg;SETIT_03…
GO:0050896	response to stimulus	Biological Process	36	SETIT_000299mg;SETIT_000574mg;SETIT_001026mg;SETIT_001312mg;SETIT_001772mg;SETIT_002052mg;SETIT_002170mg;SETIT_003066mg;SETIT_003988mg;SETIT_004983mg;SETIT_005013mg;SETIT_005855mg;SETIT_006279mg;SETIT_006567mg;SETIT_008517mg;SETIT_009320mg;SETIT_014099mg;SETIT_017443mg;SETIT_018061mg;SETIT_022822mg;SETIT_023265mg;SETIT_024497mg;SETIT_025125mg;SETIT_025290mg;SETIT_029328mg;SETIT_030273mg;SETIT_030…
GO:0032774	RNA biosynthetic process	Biological Process	35	SETIT_002714mg;SETIT_002847mg;SETIT_004307mg;SETIT_005133mg;SETIT_006975mg;SETIT_007199mg;SETIT_008439mg;SETIT_0100262mg;SETIT_010155mg;SETIT_010228mg;SETIT_010553mg;SETIT_012530mg;SETIT_014469mg;SETIT_014474mg;SETIT_014836mg;SETIT_017443mg;SETIT_018262mg;SETIT_018550mg;SETIT_019997mg;SETIT_023330mg;SETIT_024550mg;SETIT_024861mg;SETIT_030273mg;SETIT_030869mg;SETIT_030998mg;SETIT_031001mg;SETIT_03…
GO:0097659	nucleic acid-templated transcription	Biological Process	35	SETIT_002714mg;SETIT_002847mg;SETIT_004307mg;SETIT_005133mg;SETIT_006975mg;SETIT_007199mg;SETIT_008439mg;SETIT_0100262mg;SETIT_010155mg;SETIT_010228mg;SETIT_010553mg;SETIT_012530mg;SETIT_014469mg;SETIT_014474mg;SETIT_014836mg;SETIT_017443mg;SETIT_018262mg;SETIT_018550mg;SETIT_019997mg;SETIT_023330mg;SETIT_024550mg;SETIT_024861mg;SETIT_030273mg;SETIT_030869mg;SETIT_030998mg;SETIT_031001mg;SETIT_03…
GO:0006351	transcription, DNA-templated	Biological Process	34	SETIT_002714mg;SETIT_002847mg;SETIT_004307mg;SETIT_005133mg;SETIT_006975mg;SETIT_007199mg;SETIT_008439mg;SETIT_0100262mg;SETIT_010155mg;SETIT_010228mg;SETIT_010553mg;SETIT_012530mg;SETIT_014469mg;SETIT_014474mg;SETIT_014836mg;SETIT_017443mg;SETIT_018262mg;SETIT_018550mg;SETIT_019997mg;SETIT_023330mg;SETIT_024550mg;SETIT_024861mg;SETIT_030273mg;SETIT_030869mg;SETIT_030998mg;SETIT_031001mg;SETIT_03…
GO:0055114	oxidation-reduction process	Biological Process	34	SETIT_001026mg;SETIT_002052mg;SETIT_002939mg;SETIT_004115mg;SETIT_005855mg;SETIT_006567mg;SETIT_007952mg;SETIT_008391mg;SETIT_0097552mg;SETIT_009906mg;SETIT_009979mg;SETIT_009981mg;SETIT_010639mg;SETIT_013486mg;SETIT_013630mg;SETIT_016640mg;SETIT_016903mg;SETIT_018207mg;SETIT_019452mg;SETIT_026136mg;SETIT_026150mg;SETIT_026267mg;SETIT_026280mg;SETIT_028131mg;SETIT_029541mg;SETIT_029545mg;SETIT_03…
GO:0044711	single-organism biosynthetic process	Biological Process	33	SETIT_001026mg;SETIT_001772mg;SETIT_004115mg;SETIT_005855mg;SETIT_006567mg;SETIT_009979mg;SETIT_011196mg;SETIT_013486mg;SETIT_016640mg;SETIT_018207mg;SETIT_019385mg;SETIT_020049mg;SETIT_026267mg;SETIT_026280mg;SETIT_028131mg;SETIT_028873mg;SETIT_029067mg;SETIT_029541mg;SETIT_029545mg;SETIT_029646mg;SETIT_030346mg;SETIT_030368mg;SETIT_035208mg;SETIT_035439mg;SETIT_035771mg;SETIT_035909mg;SETIT_036…
GO:0009889	regulation of biosynthetic process	Biological Process	32	SETIT_002714mg;SETIT_002847mg;SETIT_004307mg;SETIT_005133mg;SETIT_006975mg;SETIT_007199mg;SETIT_008439mg;SETIT_009979mg;SETIT_0100262mg;SETIT_010155mg;SETIT_010228mg;SETIT_010553mg;SETIT_012530mg;SETIT_014469mg;SETIT_014474mg;SETIT_016198mg;SETIT_017443mg;SETIT_018262mg;SETIT_018550mg;SETIT_019997mg;SETIT_023330mg;SETIT_024861mg;SETIT_030273mg;SETIT_030869mg;SETIT_030998mg;SETIT_031001mg;SETIT_03…
GO:0010556	regulation of macromolecule biosynthetic process	Biological Process	32	SETIT_002714mg;SETIT_002847mg;SETIT_004307mg;SETIT_005133mg;SETIT_006975mg;SETIT_007199mg;SETIT_008439mg;SETIT_009979mg;SETIT_0100262mg;SETIT_010155mg;SETIT_010228mg;SETIT_010553mg;SETIT_012530mg;SETIT_014469mg;SETIT_014474mg;SETIT_016198mg;SETIT_017443mg;SETIT_018262mg;SETIT_018550mg;SETIT_019997mg;SETIT_023330mg;SETIT_024861mg;SETIT_030273mg;SETIT_030869mg;SETIT_030998mg;SETIT_031001mg;SETIT_03…
GO:0031326	regulation of cellular biosynthetic process	Biological Process	32	SETIT_002714mg;SETIT_002847mg;SETIT_004307mg;SETIT_005133mg;SETIT_006975mg;SETIT_007199mg;SETIT_008439mg;SETIT_009979mg;SETIT_0100262mg;SETIT_010155mg;SETIT_010228mg;SETIT_010553mg;SETIT_012530mg;SETIT_014469mg;SETIT_014474mg;SETIT_016198mg;SETIT_017443mg;SETIT_018262mg;SETIT_018550mg;SETIT_019997mg;SETIT_023330mg;SETIT_024861mg;SETIT_030273mg;SETIT_030869mg;SETIT_030998mg;SETIT_031001mg;SETIT_03…
GO:0051171	regulation of nitrogen compound metabolic process	Biological Process	32	SETIT_002714mg;SETIT_002847mg;SETIT_004307mg;SETIT_005133mg;SETIT_006975mg;SETIT_007199mg;SETIT_008439mg;SETIT_009979mg;SETIT_0100262mg;SETIT_010155mg;SETIT_010228mg;SETIT_010553mg;SETIT_012530mg;SETIT_014469mg;SETIT_014474mg;SETIT_016198mg;SETIT_017443mg;SETIT_018262mg;SETIT_018550mg;SETIT_019997mg;SETIT_023330mg;SETIT_024861mg;SETIT_030273mg;SETIT_030869mg;SETIT_030998mg;SETIT_031001mg;SETIT_03…
GO:0010468	regulation of gene expression	Biological Process	31	SETIT_002714mg;SETIT_002847mg;SETIT_004307mg;SETIT_005133mg;SETIT_006975mg;SETIT_007199mg;SETIT_008439mg;SETIT_0100262mg;SETIT_010155mg;SETIT_010228mg;SETIT_010553mg;SETIT_012530mg;SETIT_014469mg;SETIT_014474mg;SETIT_016198mg;SETIT_017443mg;SETIT_018262mg;SETIT_018550mg;SETIT_019997mg;SETIT_023330mg;SETIT_024861mg;SETIT_029328mg;SETIT_030273mg;SETIT_030869mg;SETIT_030998mg;SETIT_031001mg;SETIT_03…
GO:0019219	regulation of nucleobase-containing compound metabolic process	Biological Process	31	SETIT_002714mg;SETIT_002847mg;SETIT_004307mg;SETIT_005133mg;SETIT_006975mg;SETIT_007199mg;SETIT_008439mg;SETIT_009979mg;SETIT_0100262mg;SETIT_010155mg;SETIT_010228mg;SETIT_010553mg;SETIT_012530mg;SETIT_014469mg;SETIT_014474mg;SETIT_017443mg;SETIT_018262mg;SETIT_018550mg;SETIT_019997mg;SETIT_023330mg;SETIT_024861mg;SETIT_030273mg;SETIT_030869mg;SETIT_030998mg;SETIT_031001mg;SETIT_032755mg;SETIT_03…
GO:2000112	regulation of cellular macromolecule biosynthetic process	Biological Process	31	SETIT_002714mg;SETIT_002847mg;SETIT_004307mg;SETIT_005133mg;SETIT_006975mg;SETIT_007199mg;SETIT_008439mg;SETIT_009979mg;SETIT_0100262mg;SETIT_010155mg;SETIT_010228mg;SETIT_010553mg;SETIT_012530mg;SETIT_014469mg;SETIT_014474mg;SETIT_016198mg;SETIT_017443mg;SETIT_018262mg;SETIT_018550mg;SETIT_019997mg;SETIT_023330mg;SETIT_024861mg;SETIT_030273mg;SETIT_030869mg;SETIT_030998mg;SETIT_031001mg;SETIT_03…
GO:0044281	small molecule metabolic process	Biological Process	30	SETIT_001026mg;SETIT_001241mg;SETIT_001332mg;SETIT_001772mg;SETIT_005855mg;SETIT_006567mg;SETIT_0097552mg;SETIT_009941mg;SETIT_013486mg;SETIT_014124mg;SETIT_016198mg;SETIT_016640mg;SETIT_017443mg;SETIT_019385mg;SETIT_020049mg;SETIT_024060mg;SETIT_026211mg;SETIT_026267mg;SETIT_026280mg;SETIT_026310mg;SETIT_029067mg;SETIT_029264mg;SETIT_029646mg;SETIT_030346mg;SETIT_035439mg;SETIT_035771mg;SETIT_03…
GO:0051252	regulation of RNA metabolic process	Biological Process	30	SETIT_002714mg;SETIT_002847mg;SETIT_004307mg;SETIT_005133mg;SETIT_006975mg;SETIT_007199mg;SETIT_008439mg;SETIT_0100262mg;SETIT_010155mg;SETIT_010228mg;SETIT_010553mg;SETIT_012530mg;SETIT_014469mg;SETIT_014474mg;SETIT_017443mg;SETIT_018262mg;SETIT_018550mg;SETIT_019997mg;SETIT_023330mg;SETIT_024861mg;SETIT_030273mg;SETIT_030869mg;SETIT_030998mg;SETIT_031001mg;SETIT_032755mg;SETIT_032956mg;SETIT_03…
GO:1903506	regulation of nucleic acid-templated transcription	Biological Process	30	SETIT_002714mg;SETIT_002847mg;SETIT_004307mg;SETIT_005133mg;SETIT_006975mg;SETIT_007199mg;SETIT_008439mg;SETIT_0100262mg;SETIT_010155mg;SETIT_010228mg;SETIT_010553mg;SETIT_012530mg;SETIT_014469mg;SETIT_014474mg;SETIT_017443mg;SETIT_018262mg;SETIT_018550mg;SETIT_019997mg;SETIT_023330mg;SETIT_024861mg;SETIT_030273mg;SETIT_030869mg;SETIT_030998mg;SETIT_031001mg;SETIT_032755mg;SETIT_032956mg;SETIT_03…
GO:2001141	regulation of RNA biosynthetic process	Biological Process	30	SETIT_002714mg;SETIT_002847mg;SETIT_004307mg;SETIT_005133mg;SETIT_006975mg;SETIT_007199mg;SETIT_008439mg;SETIT_0100262mg;SETIT_010155mg;SETIT_010228mg;SETIT_010553mg;SETIT_012530mg;SETIT_014469mg;SETIT_014474mg;SETIT_017443mg;SETIT_018262mg;SETIT_018550mg;SETIT_019997mg;SETIT_023330mg;SETIT_024861mg;SETIT_030273mg;SETIT_030869mg;SETIT_030998mg;SETIT_031001mg;SETIT_032755mg;SETIT_032956mg;SETIT_03…
GO:0006355	regulation of transcription, DNA-templated	Biological Process	29	SETIT_002714mg;SETIT_002847mg;SETIT_004307mg;SETIT_005133mg;SETIT_006975mg;SETIT_007199mg;SETIT_008439mg;SETIT_0100262mg;SETIT_010155mg;SETIT_010228mg;SETIT_010553mg;SETIT_012530mg;SETIT_014469mg;SETIT_014474mg;SETIT_017443mg;SETIT_018262mg;SETIT_018550mg;SETIT_019997mg;SETIT_023330mg;SETIT_024861mg;SETIT_030273mg;SETIT_030869mg;SETIT_030998mg;SETIT_031001mg;SETIT_032755mg;SETIT_032956mg;SETIT_03…
GO:0043412	macromolecule modification	Biological Process	29	SETIT_000299mg;SETIT_000888mg;SETIT_003755mg;SETIT_003874mg;SETIT_004756mg;SETIT_004921mg;SETIT_008985mg;SETIT_009325mg;SETIT_010325mg;SETIT_012628mg;SETIT_015427mg;SETIT_017223mg;SETIT_022170mg;SETIT_022822mg;SETIT_024497mg;SETIT_024545mg;SETIT_025125mg;SETIT_025290mg;SETIT_025976mg;SETIT_027728mg;SETIT_028691mg;SETIT_028986mg;SETIT_029328mg;SETIT_031123mg;SETIT_032575mg;SETIT_032663mg;SETIT_032…
GO:0006464	cellular protein modification process	Biological Process	27	SETIT_000299mg;SETIT_000888mg;SETIT_003755mg;SETIT_003874mg;SETIT_004756mg;SETIT_004921mg;SETIT_009325mg;SETIT_010325mg;SETIT_012628mg;SETIT_015427mg;SETIT_017223mg;SETIT_022170mg;SETIT_022822mg;SETIT_024497mg;SETIT_024545mg;SETIT_025125mg;SETIT_025290mg;SETIT_025976mg;SETIT_027728mg;SETIT_028986mg;SETIT_029328mg;SETIT_031123mg;SETIT_032575mg;SETIT_032663mg;SETIT_032959mg;SETIT_033244mg;SETIT_038…
GO:0036211	protein modification process	Biological Process	27	SETIT_000299mg;SETIT_000888mg;SETIT_003755mg;SETIT_003874mg;SETIT_004756mg;SETIT_004921mg;SETIT_009325mg;SETIT_010325mg;SETIT_012628mg;SETIT_015427mg;SETIT_017223mg;SETIT_022170mg;SETIT_022822mg;SETIT_024497mg;SETIT_024545mg;SETIT_025125mg;SETIT_025290mg;SETIT_025976mg;SETIT_027728mg;SETIT_028986mg;SETIT_029328mg;SETIT_031123mg;SETIT_032575mg;SETIT_032663mg;SETIT_032959mg;SETIT_033244mg;SETIT_038…
GO:0006793	phosphorus metabolic process	Biological Process	25	SETIT_000299mg;SETIT_000888mg;SETIT_003755mg;SETIT_003874mg;SETIT_004921mg;SETIT_008517mg;SETIT_009325mg;SETIT_012628mg;SETIT_013486mg;SETIT_015427mg;SETIT_021558mg;SETIT_022822mg;SETIT_024238mg;SETIT_024497mg;SETIT_025125mg;SETIT_025976mg;SETIT_027728mg;SETIT_028986mg;SETIT_029067mg;SETIT_029328mg;SETIT_031123mg;SETIT_032575mg;SETIT_032663mg;SETIT_033244mg;SETIT_038146mg
GO:0006796	phosphate-containing compound metabolic process	Biological Process	25	SETIT_000299mg;SETIT_000888mg;SETIT_003755mg;SETIT_003874mg;SETIT_004921mg;SETIT_008517mg;SETIT_009325mg;SETIT_012628mg;SETIT_013486mg;SETIT_015427mg;SETIT_021558mg;SETIT_022822mg;SETIT_024238mg;SETIT_024497mg;SETIT_025125mg;SETIT_025976mg;SETIT_027728mg;SETIT_028986mg;SETIT_029067mg;SETIT_029328mg;SETIT_031123mg;SETIT_032575mg;SETIT_032663mg;SETIT_033244mg;SETIT_038146mg
GO:0051179	localization	Biological Process	25	SETIT_000574mg;SETIT_001036mg;SETIT_0016081mg;SETIT_0016082mg;SETIT_001772mg;SETIT_002085mg;SETIT_003988mg;SETIT_004714mg;SETIT_004892mg;SETIT_005204mg;SETIT_006106mg;SETIT_011404mg;SETIT_011923mg;SETIT_012002mg;SETIT_012210mg;SETIT_013726mg;SETIT_020215mg;SETIT_021504mg;SETIT_0299731mg;SETIT_0299732mg;SETIT_030713mg;SETIT_032331mg;SETIT_033931mg;SETIT_036295mg;SETIT_038616mg
GO:0005975	carbohydrate metabolic process	Biological Process	24	SETIT_000851mg;SETIT_001241mg;SETIT_001332mg;SETIT_003988mg;SETIT_007018mg;SETIT_009742mg;SETIT_0097552mg;SETIT_009896mg;SETIT_009910mg;SETIT_009941mg;SETIT_010776mg;SETIT_010796mg;SETIT_018061mg;SETIT_020102mg;SETIT_026310mg;SETIT_027980mg;SETIT_028172mg;SETIT_028873mg;SETIT_029545mg;SETIT_029565mg;SETIT_029646mg;SETIT_029669mg;SETIT_030368mg;SETIT_036413mg
GO:0006810	transport	Biological Process	24	SETIT_000574mg;SETIT_001036mg;SETIT_0016081mg;SETIT_0016082mg;SETIT_002085mg;SETIT_003988mg;SETIT_004714mg;SETIT_004892mg;SETIT_005204mg;SETIT_006106mg;SETIT_011404mg;SETIT_011923mg;SETIT_012002mg;SETIT_012210mg;SETIT_013726mg;SETIT_020215mg;SETIT_021504mg;SETIT_0299731mg;SETIT_0299732mg;SETIT_030713mg;SETIT_032331mg;SETIT_033931mg;SETIT_036295mg;SETIT_038616mg
GO:0051234	establishment of localization	Biological Process	24	SETIT_000574mg;SETIT_001036mg;SETIT_0016081mg;SETIT_0016082mg;SETIT_002085mg;SETIT_003988mg;SETIT_004714mg;SETIT_004892mg;SETIT_005204mg;SETIT_006106mg;SETIT_011404mg;SETIT_011923mg;SETIT_012002mg;SETIT_012210mg;SETIT_013726mg;SETIT_020215mg;SETIT_021504mg;SETIT_0299731mg;SETIT_0299732mg;SETIT_030713mg;SETIT_032331mg;SETIT_033931mg;SETIT_036295mg;SETIT_038616mg
GO:0006082	organic acid metabolic process	Biological Process	23	SETIT_001026mg;SETIT_001241mg;SETIT_001332mg;SETIT_001772mg;SETIT_005855mg;SETIT_006567mg;SETIT_0097552mg;SETIT_009941mg;SETIT_016198mg;SETIT_016640mg;SETIT_017443mg;SETIT_019385mg;SETIT_020049mg;SETIT_024060mg;SETIT_026211mg;SETIT_026267mg;SETIT_026310mg;SETIT_029646mg;SETIT_035439mg;SETIT_035771mg;SETIT_036506mg;SETIT_036532mg;SETIT_0389102mg
GO:0006950	response to stress	Biological Process	23	SETIT_000299mg;SETIT_000574mg;SETIT_001026mg;SETIT_001312mg;SETIT_001772mg;SETIT_002052mg;SETIT_003988mg;SETIT_005013mg;SETIT_014099mg;SETIT_017443mg;SETIT_018061mg;SETIT_022822mg;SETIT_023265mg;SETIT_024497mg;SETIT_025290mg;SETIT_030273mg;SETIT_030346mg;SETIT_032663mg;SETIT_035208mg;SETIT_035771mg;SETIT_037628mg;SETIT_038745mg;SETIT_039330mg
GO:0043436	oxoacid metabolic process	Biological Process	23	SETIT_001026mg;SETIT_001241mg;SETIT_001332mg;SETIT_001772mg;SETIT_005855mg;SETIT_006567mg;SETIT_0097552mg;SETIT_009941mg;SETIT_016198mg;SETIT_016640mg;SETIT_017443mg;SETIT_019385mg;SETIT_020049mg;SETIT_024060mg;SETIT_026211mg;SETIT_026267mg;SETIT_026310mg;SETIT_029646mg;SETIT_035439mg;SETIT_035771mg;SETIT_036506mg;SETIT_036532mg;SETIT_0389102mg
GO:1902578	single-organism localization	Biological Process	23	SETIT_000574mg;SETIT_001036mg;SETIT_0016081mg;SETIT_0016082mg;SETIT_001772mg;SETIT_002085mg;SETIT_003988mg;SETIT_004892mg;SETIT_005204mg;SETIT_006106mg;SETIT_011404mg;SETIT_011923mg;SETIT_012002mg;SETIT_012210mg;SETIT_013726mg;SETIT_020215mg;SETIT_0299731mg;SETIT_0299732mg;SETIT_030713mg;SETIT_032331mg;SETIT_033931mg;SETIT_036295mg;SETIT_038616mg
GO:0044765	single-organism transport	Biological Process	22	SETIT_000574mg;SETIT_001036mg;SETIT_0016081mg;SETIT_0016082mg;SETIT_002085mg;SETIT_003988mg;SETIT_004892mg;SETIT_005204mg;SETIT_006106mg;SETIT_011404mg;SETIT_011923mg;SETIT_012002mg;SETIT_012210mg;SETIT_013726mg;SETIT_020215mg;SETIT_0299731mg;SETIT_0299732mg;SETIT_030713mg;SETIT_032331mg;SETIT_033931mg;SETIT_036295mg;SETIT_038616mg
GO:0016310	phosphorylation	Biological Process	21	SETIT_000299mg;SETIT_000888mg;SETIT_003755mg;SETIT_003874mg;SETIT_004921mg;SETIT_008517mg;SETIT_009325mg;SETIT_012628mg;SETIT_015427mg;SETIT_022822mg;SETIT_024238mg;SETIT_024497mg;SETIT_025125mg;SETIT_025976mg;SETIT_027728mg;SETIT_028986mg;SETIT_029328mg;SETIT_031123mg;SETIT_032575mg;SETIT_032663mg;SETIT_033244mg
GO:0019752	carboxylic acid metabolic process	Biological Process	21	SETIT_001241mg;SETIT_001332mg;SETIT_005855mg;SETIT_006567mg;SETIT_0097552mg;SETIT_009941mg;SETIT_016198mg;SETIT_016640mg;SETIT_017443mg;SETIT_019385mg;SETIT_020049mg;SETIT_024060mg;SETIT_026211mg;SETIT_026267mg;SETIT_026310mg;SETIT_029646mg;SETIT_035439mg;SETIT_035771mg;SETIT_036506mg;SETIT_036532mg;SETIT_0389102mg
GO:0006468	protein phosphorylation	Biological Process	19	SETIT_000299mg;SETIT_000888mg;SETIT_003755mg;SETIT_003874mg;SETIT_004921mg;SETIT_009325mg;SETIT_012628mg;SETIT_015427mg;SETIT_022822mg;SETIT_024497mg;SETIT_025125mg;SETIT_025976mg;SETIT_027728mg;SETIT_028986mg;SETIT_029328mg;SETIT_031123mg;SETIT_032575mg;SETIT_032663mg;SETIT_033244mg
GO:0009056	catabolic process	Biological Process	19	SETIT_001351mg;SETIT_002052mg;SETIT_004756mg;SETIT_007952mg;SETIT_010776mg;SETIT_018061mg;SETIT_019385mg;SETIT_020102mg;SETIT_022063mg;SETIT_022872mg;SETIT_024060mg;SETIT_025076mg;SETIT_025290mg;SETIT_026136mg;SETIT_026150mg;SETIT_027980mg;SETIT_028172mg;SETIT_034941mg;SETIT_037296mg
GO:1901564	organonitrogen compound metabolic process	Biological Process	19	SETIT_001026mg;SETIT_001772mg;SETIT_008391mg;SETIT_010776mg;SETIT_013486mg;SETIT_016198mg;SETIT_018061mg;SETIT_019385mg;SETIT_024060mg;SETIT_024529mg;SETIT_026211mg;SETIT_028172mg;SETIT_029067mg;SETIT_030346mg;SETIT_035771mg;SETIT_036506mg;SETIT_036532mg;SETIT_037296mg;SETIT_0389102mg
GO:0006508	proteolysis	Biological Process	18	SETIT_001351mg;SETIT_004756mg;SETIT_011162mg;SETIT_017379mg;SETIT_022063mg;SETIT_024060mg;SETIT_024529mg;SETIT_025076mg;SETIT_025290mg;SETIT_026574mg;SETIT_027046mg;SETIT_027134mg;SETIT_027457mg;SETIT_027571mg;SETIT_027670mg;SETIT_028295mg;SETIT_028385mg;SETIT_034941mg
GO:0019748	secondary metabolic process	Biological Process	18	SETIT_001026mg;SETIT_001772mg;SETIT_004115mg;SETIT_006567mg;SETIT_007952mg;SETIT_011196mg;SETIT_013489mg;SETIT_018207mg;SETIT_019385mg;SETIT_026136mg;SETIT_026150mg;SETIT_028131mg;SETIT_029541mg;SETIT_035208mg;SETIT_035909mg;SETIT_037296mg;SETIT_039330mg;SETIT_039497mg
GO:0055085	transmembrane transport	Biological Process	17	SETIT_000574mg;SETIT_001036mg;SETIT_0016081mg;SETIT_0016082mg;SETIT_002085mg;SETIT_003988mg;SETIT_004892mg;SETIT_005204mg;SETIT_012002mg;SETIT_013726mg;SETIT_020215mg;SETIT_0299731mg;SETIT_0299732mg;SETIT_030713mg;SETIT_032331mg;SETIT_033931mg;SETIT_038616mg
GO:1901575	organic substance catabolic process	Biological Process	17	SETIT_001351mg;SETIT_004756mg;SETIT_007952mg;SETIT_010776mg;SETIT_018061mg;SETIT_019385mg;SETIT_020102mg;SETIT_022063mg;SETIT_022872mg;SETIT_024060mg;SETIT_025076mg;SETIT_025290mg;SETIT_026136mg;SETIT_026150mg;SETIT_027980mg;SETIT_028172mg;SETIT_034941mg
GO:0032501	multicellular organismal process	Biological Process	16	SETIT_000299mg;SETIT_001772mg;SETIT_004714mg;SETIT_004756mg;SETIT_004921mg;SETIT_008517mg;SETIT_009979mg;SETIT_026267mg;SETIT_029328mg;SETIT_0293831mg;SETIT_035771mg;SETIT_035901mg;SETIT_037255mg;SETIT_038040mg;SETIT_038146mg;SETIT_040237mg
GO:0044283	small molecule biosynthetic process	Biological Process	16	SETIT_005855mg;SETIT_006567mg;SETIT_013486mg;SETIT_016640mg;SETIT_019385mg;SETIT_020049mg;SETIT_026267mg;SETIT_026280mg;SETIT_029067mg;SETIT_029646mg;SETIT_030346mg;SETIT_035439mg;SETIT_035771mg;SETIT_036506mg;SETIT_036532mg;SETIT_0389102mg
GO:0006629	lipid metabolic process	Biological Process	15	SETIT_005855mg;SETIT_006567mg;SETIT_013486mg;SETIT_015427mg;SETIT_016640mg;SETIT_017443mg;SETIT_020049mg;SETIT_026267mg;SETIT_026280mg;SETIT_029067mg;SETIT_029264mg;SETIT_029902mg;SETIT_033367mg;SETIT_035439mg;SETIT_039497mg
GO:0051716	cellular response to stimulus	Biological Process	15	SETIT_000574mg;SETIT_001772mg;SETIT_003988mg;SETIT_004983mg;SETIT_005013mg;SETIT_006279mg;SETIT_006567mg;SETIT_009320mg;SETIT_014099mg;SETIT_023265mg;SETIT_025125mg;SETIT_025290mg;SETIT_029328mg;SETIT_030273mg;SETIT_035771mg
GO:0006952	defense response	Biological Process	14	SETIT_000299mg;SETIT_000574mg;SETIT_001026mg;SETIT_001312mg;SETIT_001772mg;SETIT_017443mg;SETIT_018061mg;SETIT_022822mg;SETIT_023265mg;SETIT_024497mg;SETIT_032663mg;SETIT_035208mg;SETIT_035771mg;SETIT_039330mg
GO:0007275	multicellular organism development	Biological Process	14	SETIT_001772mg;SETIT_004714mg;SETIT_004756mg;SETIT_008517mg;SETIT_009979mg;SETIT_026267mg;SETIT_029328mg;SETIT_0293831mg;SETIT_035771mg;SETIT_035901mg;SETIT_037255mg;SETIT_038040mg;SETIT_038146mg;SETIT_040237mg
GO:0032502	developmental process	Biological Process	14	SETIT_001772mg;SETIT_004714mg;SETIT_004756mg;SETIT_008517mg;SETIT_009979mg;SETIT_026267mg;SETIT_029328mg;SETIT_0293831mg;SETIT_035771mg;SETIT_035901mg;SETIT_037255mg;SETIT_038040mg;SETIT_038146mg;SETIT_040237mg
GO:0044248	cellular catabolic process	Biological Process	14	SETIT_001351mg;SETIT_002052mg;SETIT_004756mg;SETIT_007952mg;SETIT_010776mg;SETIT_018061mg;SETIT_019385mg;SETIT_022872mg;SETIT_024060mg;SETIT_025290mg;SETIT_026136mg;SETIT_026150mg;SETIT_034941mg;SETIT_037296mg
GO:0044707	single-multicellular organism process	Biological Process	14	SETIT_001772mg;SETIT_004714mg;SETIT_004756mg;SETIT_008517mg;SETIT_009979mg;SETIT_026267mg;SETIT_029328mg;SETIT_0293831mg;SETIT_035771mg;SETIT_035901mg;SETIT_037255mg;SETIT_038040mg;SETIT_038146mg;SETIT_040237mg
GO:0044767	single-organism developmental process	Biological Process	14	SETIT_001772mg;SETIT_004714mg;SETIT_004756mg;SETIT_008517mg;SETIT_009979mg;SETIT_026267mg;SETIT_029328mg;SETIT_0293831mg;SETIT_035771mg;SETIT_035901mg;SETIT_037255mg;SETIT_038040mg;SETIT_038146mg;SETIT_040237mg
GO:0071840	cellular component organization or biogenesis	Biological Process	14	SETIT_001772mg;SETIT_002052mg;SETIT_003988mg;SETIT_007018mg;SETIT_009979mg;SETIT_010796mg;SETIT_014946mg;SETIT_023142mg;SETIT_027980mg;SETIT_028873mg;SETIT_029328mg;SETIT_030713mg;SETIT_031431mg;SETIT_037966mg
GO:0009057	macromolecule catabolic process	Biological Process	13	SETIT_001351mg;SETIT_004756mg;SETIT_010776mg;SETIT_018061mg;SETIT_020102mg;SETIT_022063mg;SETIT_022872mg;SETIT_024060mg;SETIT_025076mg;SETIT_025290mg;SETIT_027980mg;SETIT_028172mg;SETIT_034941mg
GO:0016043	cellular component organization	Biological Process	13	SETIT_001772mg;SETIT_002052mg;SETIT_003988mg;SETIT_007018mg;SETIT_009979mg;SETIT_010796mg;SETIT_014946mg;SETIT_023142mg;SETIT_027980mg;SETIT_028873mg;SETIT_029328mg;SETIT_030713mg;SETIT_037966mg
GO:0044550	secondary metabolite biosynthetic process	Biological Process	13	SETIT_001026mg;SETIT_001772mg;SETIT_004115mg;SETIT_006567mg;SETIT_011196mg;SETIT_018207mg;SETIT_019385mg;SETIT_028131mg;SETIT_029541mg;SETIT_035208mg;SETIT_035909mg;SETIT_039330mg;SETIT_039497mg
GO:0006811	ion transport	Biological Process	12	SETIT_000574mg;SETIT_001036mg;SETIT_0016081mg;SETIT_0016082mg;SETIT_003988mg;SETIT_004892mg;SETIT_011404mg;SETIT_012002mg;SETIT_013726mg;SETIT_020215mg;SETIT_030713mg;SETIT_036295mg
GO:0016053	organic acid biosynthetic process	Biological Process	12	SETIT_005855mg;SETIT_006567mg;SETIT_016640mg;SETIT_019385mg;SETIT_020049mg;SETIT_026267mg;SETIT_029646mg;SETIT_035439mg;SETIT_035771mg;SETIT_036506mg;SETIT_036532mg;SETIT_0389102mg
GO:0046394	carboxylic acid biosynthetic process	Biological Process	12	SETIT_005855mg;SETIT_006567mg;SETIT_016640mg;SETIT_019385mg;SETIT_020049mg;SETIT_026267mg;SETIT_029646mg;SETIT_035439mg;SETIT_035771mg;SETIT_036506mg;SETIT_036532mg;SETIT_0389102mg
GO:0007154	cell communication	Biological Process	11	SETIT_000299mg;SETIT_004921mg;SETIT_004983mg;SETIT_006279mg;SETIT_006567mg;SETIT_009320mg;SETIT_023265mg;SETIT_025125mg;SETIT_029328mg;SETIT_030273mg;SETIT_035771mg
GO:0032787	monocarboxylic acid metabolic process	Biological Process	11	SETIT_001241mg;SETIT_001332mg;SETIT_005855mg;SETIT_0097552mg;SETIT_009941mg;SETIT_016640mg;SETIT_019385mg;SETIT_020049mg;SETIT_026310mg;SETIT_029646mg;SETIT_035439mg
GO:0044255	cellular lipid metabolic process	Biological Process	11	SETIT_005855mg;SETIT_006567mg;SETIT_013486mg;SETIT_016640mg;SETIT_017443mg;SETIT_020049mg;SETIT_026267mg;SETIT_029067mg;SETIT_029264mg;SETIT_035439mg;SETIT_039497mg
GO:0048731	system development	Biological Process	11	SETIT_001772mg;SETIT_004714mg;SETIT_008517mg;SETIT_029328mg;SETIT_0293831mg;SETIT_035771mg;SETIT_035901mg;SETIT_037255mg;SETIT_038040mg;SETIT_038146mg;SETIT_040237mg
GO:0048856	anatomical structure development	Biological Process	11	SETIT_001772mg;SETIT_004714mg;SETIT_008517mg;SETIT_029328mg;SETIT_0293831mg;SETIT_035771mg;SETIT_035901mg;SETIT_037255mg;SETIT_038040mg;SETIT_038146mg;SETIT_040237mg
GO:0065008	regulation of biological quality	Biological Process	11	SETIT_000574mg;SETIT_006279mg;SETIT_008391mg;SETIT_009979mg;SETIT_011404mg;SETIT_016198mg;SETIT_023769mg;SETIT_026267mg;SETIT_030713mg;SETIT_036295mg;SETIT_040237mg
GO:1901135	carbohydrate derivative metabolic process	Biological Process	11	SETIT_001026mg;SETIT_001772mg;SETIT_009896mg;SETIT_009910mg;SETIT_010776mg;SETIT_013486mg;SETIT_018061mg;SETIT_028172mg;SETIT_029067mg;SETIT_029565mg;SETIT_038146mg
GO:0008610	lipid biosynthetic process	Biological Process	10	SETIT_005855mg;SETIT_006567mg;SETIT_013486mg;SETIT_016640mg;SETIT_020049mg;SETIT_026267mg;SETIT_026280mg;SETIT_029067mg;SETIT_035439mg;SETIT_039497mg
GO:0034220	ion transmembrane transport	Biological Process	10	SETIT_000574mg;SETIT_001036mg;SETIT_0016081mg;SETIT_0016082mg;SETIT_003988mg;SETIT_004892mg;SETIT_012002mg;SETIT_013726mg;SETIT_020215mg;SETIT_030713mg
GO:0042221	response to chemical	Biological Process	10	SETIT_001772mg;SETIT_002170mg;SETIT_005855mg;SETIT_006567mg;SETIT_025125mg;SETIT_025290mg;SETIT_030273mg;SETIT_035771mg;SETIT_038081mg;SETIT_038616mg
GO:0044723	single-organism carbohydrate metabolic process	Biological Process	10	SETIT_001241mg;SETIT_001332mg;SETIT_0097552mg;SETIT_009941mg;SETIT_026310mg;SETIT_028873mg;SETIT_029545mg;SETIT_029646mg;SETIT_030368mg;SETIT_036413mg
GO:0071702	organic substance transport	Biological Process	10	SETIT_001036mg;SETIT_0016081mg;SETIT_0016082mg;SETIT_003988mg;SETIT_004892mg;SETIT_006106mg;SETIT_011923mg;SETIT_012210mg;SETIT_013726mg;SETIT_030713mg
GO:1901566	organonitrogen compound biosynthetic process	Biological Process	10	SETIT_001772mg;SETIT_008391mg;SETIT_016198mg;SETIT_024529mg;SETIT_029067mg;SETIT_030346mg;SETIT_035771mg;SETIT_036506mg;SETIT_036532mg;SETIT_0389102mg
GO:0005976	polysaccharide metabolic process	Biological Process	9	SETIT_007018mg;SETIT_010796mg;SETIT_018061mg;SETIT_020102mg;SETIT_027980mg;SETIT_028873mg;SETIT_029545mg;SETIT_030368mg;SETIT_036413mg
GO:0007165	signal transduction	Biological Process	9	SETIT_004983mg;SETIT_006279mg;SETIT_006567mg;SETIT_009320mg;SETIT_023265mg;SETIT_025125mg;SETIT_029328mg;SETIT_030273mg;SETIT_035771mg
GO:0009791	post-embryonic development	Biological Process	9	SETIT_001772mg;SETIT_008517mg;SETIT_009979mg;SETIT_029328mg;SETIT_0293831mg;SETIT_035901mg;SETIT_037255mg;SETIT_038040mg;SETIT_038146mg
GO:0009892	negative regulation of metabolic process	Biological Process	9	SETIT_009979mg;SETIT_011162mg;SETIT_026574mg;SETIT_027046mg;SETIT_027134mg;SETIT_027571mg;SETIT_028295mg;SETIT_028385mg;SETIT_029328mg
GO:0010605	negative regulation of macromolecule metabolic process	Biological Process	9	SETIT_009979mg;SETIT_011162mg;SETIT_026574mg;SETIT_027046mg;SETIT_027134mg;SETIT_027571mg;SETIT_028295mg;SETIT_028385mg;SETIT_029328mg
GO:0023052	signaling	Biological Process	9	SETIT_004983mg;SETIT_006279mg;SETIT_006567mg;SETIT_009320mg;SETIT_023265mg;SETIT_025125mg;SETIT_029328mg;SETIT_030273mg;SETIT_035771mg
GO:0044700	single organism signaling	Biological Process	9	SETIT_004983mg;SETIT_006279mg;SETIT_006567mg;SETIT_009320mg;SETIT_023265mg;SETIT_025125mg;SETIT_029328mg;SETIT_030273mg;SETIT_035771mg
GO:0048519	negative regulation of biological process	Biological Process	9	SETIT_009979mg;SETIT_011162mg;SETIT_026574mg;SETIT_027046mg;SETIT_027134mg;SETIT_027571mg;SETIT_028295mg;SETIT_028385mg;SETIT_029328mg
GO:0071554	cell wall organization or biogenesis	Biological Process	9	SETIT_001772mg;SETIT_002052mg;SETIT_007018mg;SETIT_010776mg;SETIT_010796mg;SETIT_014946mg;SETIT_018061mg;SETIT_027980mg;SETIT_028873mg
GO:0000003	reproduction	Biological Process	8	SETIT_000299mg;SETIT_001772mg;SETIT_004921mg;SETIT_008517mg;SETIT_029328mg;SETIT_0293831mg;SETIT_035901mg;SETIT_037255mg
GO:0006259	DNA metabolic process	Biological Process	8	SETIT_003988mg;SETIT_005013mg;SETIT_009979mg;SETIT_014099mg;SETIT_028691mg;SETIT_029328mg;SETIT_038146mg;SETIT_038383mg
GO:0006520	cellular amino acid metabolic process	Biological Process	8	SETIT_016198mg;SETIT_019385mg;SETIT_024060mg;SETIT_026211mg;SETIT_035771mg;SETIT_036506mg;SETIT_036532mg;SETIT_0389102mg
GO:0010033	response to organic substance	Biological Process	8	SETIT_002170mg;SETIT_005855mg;SETIT_006567mg;SETIT_025125mg;SETIT_025290mg;SETIT_030273mg;SETIT_035771mg;SETIT_038081mg
GO:0022414	reproductive process	Biological Process	8	SETIT_000299mg;SETIT_001772mg;SETIT_004921mg;SETIT_008517mg;SETIT_029328mg;SETIT_0293831mg;SETIT_035901mg;SETIT_037255mg
GO:0031324	negative regulation of cellular metabolic process	Biological Process	8	SETIT_009979mg;SETIT_011162mg;SETIT_026574mg;SETIT_027046mg;SETIT_027134mg;SETIT_027571mg;SETIT_028295mg;SETIT_028385mg
GO:0032268	regulation of cellular protein metabolic process	Biological Process	8	SETIT_011162mg;SETIT_016198mg;SETIT_026574mg;SETIT_027046mg;SETIT_027134mg;SETIT_027571mg;SETIT_028295mg;SETIT_028385mg
GO:0043086	negative regulation of catalytic activity	Biological Process	8	SETIT_009979mg;SETIT_011162mg;SETIT_026574mg;SETIT_027046mg;SETIT_027134mg;SETIT_027571mg;SETIT_028295mg;SETIT_028385mg
GO:0044092	negative regulation of molecular function	Biological Process	8	SETIT_009979mg;SETIT_011162mg;SETIT_026574mg;SETIT_027046mg;SETIT_027134mg;SETIT_027571mg;SETIT_028295mg;SETIT_028385mg
GO:0048367	shoot system development	Biological Process	8	SETIT_001772mg;SETIT_008517mg;SETIT_029328mg;SETIT_035771mg;SETIT_035901mg;SETIT_037255mg;SETIT_038040mg;SETIT_040237mg
GO:0048523	negative regulation of cellular process	Biological Process	8	SETIT_009979mg;SETIT_011162mg;SETIT_026574mg;SETIT_027046mg;SETIT_027134mg;SETIT_027571mg;SETIT_028295mg;SETIT_028385mg
GO:0050790	regulation of catalytic activity	Biological Process	8	SETIT_009979mg;SETIT_011162mg;SETIT_026574mg;SETIT_027046mg;SETIT_027134mg;SETIT_027571mg;SETIT_028295mg;SETIT_028385mg
GO:0051246	regulation of protein metabolic process	Biological Process	8	SETIT_011162mg;SETIT_016198mg;SETIT_026574mg;SETIT_027046mg;SETIT_027134mg;SETIT_027571mg;SETIT_028295mg;SETIT_028385mg
GO:0065009	regulation of molecular function	Biological Process	8	SETIT_009979mg;SETIT_011162mg;SETIT_026574mg;SETIT_027046mg;SETIT_027134mg;SETIT_027571mg;SETIT_028295mg;SETIT_028385mg
GO:0006720	isoprenoid metabolic process	Biological Process	7	SETIT_006567mg;SETIT_013486mg;SETIT_017443mg;SETIT_026267mg;SETIT_029067mg;SETIT_029264mg;SETIT_039497mg
GO:0006812	cation transport	Biological Process	7	SETIT_000574mg;SETIT_001036mg;SETIT_003988mg;SETIT_011404mg;SETIT_012002mg;SETIT_020215mg;SETIT_036295mg
GO:0010466	negative regulation of peptidase activity	Biological Process	7	SETIT_011162mg;SETIT_026574mg;SETIT_027046mg;SETIT_027134mg;SETIT_027571mg;SETIT_028295mg;SETIT_028385mg
GO:0010951	negative regulation of endopeptidase activity	Biological Process	7	SETIT_011162mg;SETIT_026574mg;SETIT_027046mg;SETIT_027134mg;SETIT_027571mg;SETIT_028295mg;SETIT_028385mg
GO:0030162	regulation of proteolysis	Biological Process	7	SETIT_011162mg;SETIT_026574mg;SETIT_027046mg;SETIT_027134mg;SETIT_027571mg;SETIT_028295mg;SETIT_028385mg
GO:0030163	protein catabolic process	Biological Process	7	SETIT_001351mg;SETIT_004756mg;SETIT_022063mg;SETIT_024060mg;SETIT_025076mg;SETIT_025290mg;SETIT_034941mg
GO:0032269	negative regulation of cellular protein metabolic process	Biological Process	7	SETIT_011162mg;SETIT_026574mg;SETIT_027046mg;SETIT_027134mg;SETIT_027571mg;SETIT_028295mg;SETIT_028385mg
GO:0032446	protein modification by small protein conjugation	Biological Process	7	SETIT_004756mg;SETIT_010325mg;SETIT_017223mg;SETIT_022170mg;SETIT_024545mg;SETIT_025290mg;SETIT_038146mg
GO:0044702	single organism reproductive process	Biological Process	7	SETIT_000299mg;SETIT_001772mg;SETIT_004921mg;SETIT_008517mg;SETIT_029328mg;SETIT_035901mg;SETIT_037255mg
GO:0044712	single-organism catabolic process	Biological Process	7	SETIT_002052mg;SETIT_007952mg;SETIT_019385mg;SETIT_025290mg;SETIT_026136mg;SETIT_026150mg;SETIT_037296mg
GO:0045229	external encapsulating structure organization	Biological Process	7	SETIT_001772mg;SETIT_002052mg;SETIT_007018mg;SETIT_010796mg;SETIT_014946mg;SETIT_027980mg;SETIT_028873mg
GO:0045861	negative regulation of proteolysis	Biological Process	7	SETIT_011162mg;SETIT_026574mg;SETIT_027046mg;SETIT_027134mg;SETIT_027571mg;SETIT_028295mg;SETIT_028385mg
GO:0051248	negative regulation of protein metabolic process	Biological Process	7	SETIT_011162mg;SETIT_026574mg;SETIT_027046mg;SETIT_027134mg;SETIT_027571mg;SETIT_028295mg;SETIT_028385mg
GO:0051336	regulation of hydrolase activity	Biological Process	7	SETIT_011162mg;SETIT_026574mg;SETIT_027046mg;SETIT_027134mg;SETIT_027571mg;SETIT_028295mg;SETIT_028385mg
GO:0051346	negative regulation of hydrolase activity	Biological Process	7	SETIT_011162mg;SETIT_026574mg;SETIT_027046mg;SETIT_027134mg;SETIT_027571mg;SETIT_028295mg;SETIT_028385mg
GO:0051704	multi-organism process	Biological Process	7	SETIT_000299mg;SETIT_001026mg;SETIT_001772mg;SETIT_004921mg;SETIT_035208mg;SETIT_035771mg;SETIT_039330mg
GO:0052547	regulation of peptidase activity	Biological Process	7	SETIT_011162mg;SETIT_026574mg;SETIT_027046mg;SETIT_027134mg;SETIT_027571mg;SETIT_028295mg;SETIT_028385mg
GO:0052548	regulation of endopeptidase activity	Biological Process	7	SETIT_011162mg;SETIT_026574mg;SETIT_027046mg;SETIT_027134mg;SETIT_027571mg;SETIT_028295mg;SETIT_028385mg
GO:0070647	protein modification by small protein conjugation or removal	Biological Process	7	SETIT_004756mg;SETIT_010325mg;SETIT_017223mg;SETIT_022170mg;SETIT_024545mg;SETIT_025290mg;SETIT_038146mg
GO:0071555	cell wall organization	Biological Process	7	SETIT_001772mg;SETIT_002052mg;SETIT_007018mg;SETIT_010796mg;SETIT_014946mg;SETIT_027980mg;SETIT_028873mg
GO:0071705	nitrogen compound transport	Biological Process	7	SETIT_001036mg;SETIT_0016081mg;SETIT_0016082mg;SETIT_003988mg;SETIT_004892mg;SETIT_006106mg;SETIT_013726mg
GO:0003006	developmental process involved in reproduction	Biological Process	6	SETIT_001772mg;SETIT_008517mg;SETIT_029328mg;SETIT_0293831mg;SETIT_035901mg;SETIT_037255mg
GO:0003333	amino acid transmembrane transport	Biological Process	6	SETIT_001036mg;SETIT_0016081mg;SETIT_0016082mg;SETIT_003988mg;SETIT_004892mg;SETIT_013726mg
GO:0006091	generation of precursor metabolites and energy	Biological Process	6	SETIT_002939mg;SETIT_005855mg;SETIT_0097552mg;SETIT_009979mg;SETIT_029545mg;SETIT_035159mg
GO:0006721	terpenoid metabolic process	Biological Process	6	SETIT_006567mg;SETIT_017443mg;SETIT_026267mg;SETIT_029067mg;SETIT_029264mg;SETIT_039497mg
GO:0006820	anion transport	Biological Process	6	SETIT_001036mg;SETIT_0016081mg;SETIT_0016082mg;SETIT_003988mg;SETIT_004892mg;SETIT_013726mg
GO:0006865	amino acid transport	Biological Process	6	SETIT_001036mg;SETIT_0016081mg;SETIT_0016082mg;SETIT_003988mg;SETIT_004892mg;SETIT_013726mg
GO:0009653	anatomical structure morphogenesis	Biological Process	6	SETIT_004714mg;SETIT_029328mg;SETIT_037255mg;SETIT_038040mg;SETIT_038146mg;SETIT_040237mg
GO:0009698	phenylpropanoid metabolic process	Biological Process	6	SETIT_007952mg;SETIT_011196mg;SETIT_013489mg;SETIT_019385mg;SETIT_026136mg;SETIT_026150mg
GO:0015711	organic anion transport	Biological Process	6	SETIT_001036mg;SETIT_0016081mg;SETIT_0016082mg;SETIT_003988mg;SETIT_004892mg;SETIT_013726mg
GO:0015849	organic acid transport	Biological Process	6	SETIT_001036mg;SETIT_0016081mg;SETIT_0016082mg;SETIT_003988mg;SETIT_004892mg;SETIT_013726mg
GO:0016567	protein ubiquitination	Biological Process	6	SETIT_004756mg;SETIT_010325mg;SETIT_017223mg;SETIT_022170mg;SETIT_024545mg;SETIT_025290mg
GO:0032259	methylation	Biological Process	6	SETIT_002170mg;SETIT_026280mg;SETIT_026523mg;SETIT_026538mg;SETIT_028691mg;SETIT_029328mg
GO:0033554	cellular response to stress	Biological Process	6	SETIT_000574mg;SETIT_001772mg;SETIT_003988mg;SETIT_005013mg;SETIT_014099mg;SETIT_025290mg
GO:0042592	homeostatic process	Biological Process	6	SETIT_009979mg;SETIT_011404mg;SETIT_023769mg;SETIT_026267mg;SETIT_030713mg;SETIT_036295mg
GO:0044265	cellular macromolecule catabolic process	Biological Process	6	SETIT_001351mg;SETIT_004756mg;SETIT_022872mg;SETIT_024060mg;SETIT_025290mg;SETIT_034941mg
GO:0046942	carboxylic acid transport	Biological Process	6	SETIT_001036mg;SETIT_0016081mg;SETIT_0016082mg;SETIT_003988mg;SETIT_004892mg;SETIT_013726mg
GO:0048608	reproductive structure development	Biological Process	6	SETIT_001772mg;SETIT_008517mg;SETIT_029328mg;SETIT_0293831mg;SETIT_035901mg;SETIT_037255mg
GO:0061458	reproductive system development	Biological Process	6	SETIT_001772mg;SETIT_008517mg;SETIT_029328mg;SETIT_0293831mg;SETIT_035901mg;SETIT_037255mg
GO:0072330	monocarboxylic acid biosynthetic process	Biological Process	6	SETIT_005855mg;SETIT_016640mg;SETIT_019385mg;SETIT_020049mg;SETIT_029646mg;SETIT_035439mg
GO:0098656	anion transmembrane transport	Biological Process	6	SETIT_001036mg;SETIT_0016081mg;SETIT_0016082mg;SETIT_003988mg;SETIT_004892mg;SETIT_013726mg
GO:1901615	organic hydroxy compound metabolic process	Biological Process	6	SETIT_013486mg;SETIT_026267mg;SETIT_026280mg;SETIT_029264mg;SETIT_029646mg;SETIT_035439mg
GO:1901657	glycosyl compound metabolic process	Biological Process	6	SETIT_001026mg;SETIT_001772mg;SETIT_009896mg;SETIT_009910mg;SETIT_013486mg;SETIT_029565mg
GO:1903825	organic acid transmembrane transport	Biological Process	6	SETIT_001036mg;SETIT_0016081mg;SETIT_0016082mg;SETIT_003988mg;SETIT_004892mg;SETIT_013726mg
GO:0001101	response to acid chemical	Biological Process	5	SETIT_005855mg;SETIT_006567mg;SETIT_025125mg;SETIT_030273mg;SETIT_035771mg
GO:0005996	monosaccharide metabolic process	Biological Process	5	SETIT_001241mg;SETIT_001332mg;SETIT_009941mg;SETIT_026310mg;SETIT_029646mg
GO:0006063	uronic acid metabolic process	Biological Process	5	SETIT_001241mg;SETIT_001332mg;SETIT_009941mg;SETIT_026310mg;SETIT_029646mg
GO:0006066	alcohol metabolic process	Biological Process	5	SETIT_013486mg;SETIT_026267mg;SETIT_026280mg;SETIT_029264mg;SETIT_035439mg
GO:0006518	peptide metabolic process	Biological Process	5	SETIT_001772mg;SETIT_008391mg;SETIT_016198mg;SETIT_024529mg;SETIT_037296mg
GO:0006790	sulfur compound metabolic process	Biological Process	5	SETIT_001026mg;SETIT_001772mg;SETIT_029067mg;SETIT_030346mg;SETIT_037296mg
GO:0006996	organelle organization	Biological Process	5	SETIT_003988mg;SETIT_009979mg;SETIT_023142mg;SETIT_029328mg;SETIT_037966mg
GO:0008299	isoprenoid biosynthetic process	Biological Process	5	SETIT_006567mg;SETIT_013486mg;SETIT_026267mg;SETIT_029067mg;SETIT_039497mg
GO:0009605	response to external stimulus	Biological Process	5	SETIT_001026mg;SETIT_001772mg;SETIT_035208mg;SETIT_035771mg;SETIT_039330mg
GO:0009607	response to biotic stimulus	Biological Process	5	SETIT_001026mg;SETIT_001772mg;SETIT_035208mg;SETIT_035771mg;SETIT_039330mg
GO:0009628	response to abiotic stimulus	Biological Process	5	SETIT_001772mg;SETIT_003988mg;SETIT_008517mg;SETIT_030273mg;SETIT_035901mg
GO:0009719	response to endogenous stimulus	Biological Process	5	SETIT_005855mg;SETIT_006567mg;SETIT_025125mg;SETIT_030273mg;SETIT_038081mg
GO:0009725	response to hormone	Biological Process	5	SETIT_005855mg;SETIT_006567mg;SETIT_025125mg;SETIT_030273mg;SETIT_038081mg
GO:0009812	flavonoid metabolic process	Biological Process	5	SETIT_001241mg;SETIT_001332mg;SETIT_009941mg;SETIT_026310mg;SETIT_029646mg
GO:0009813	flavonoid biosynthetic process	Biological Process	5	SETIT_001241mg;SETIT_001332mg;SETIT_009941mg;SETIT_026310mg;SETIT_029646mg
GO:0009908	flower development	Biological Process	5	SETIT_001772mg;SETIT_008517mg;SETIT_029328mg;SETIT_035901mg;SETIT_037255mg
GO:0016101	diterpenoid metabolic process	Biological Process	5	SETIT_006567mg;SETIT_017443mg;SETIT_026267mg;SETIT_029264mg;SETIT_039497mg
GO:0019439	aromatic compound catabolic process	Biological Process	5	SETIT_007952mg;SETIT_019385mg;SETIT_022872mg;SETIT_026136mg;SETIT_026150mg
GO:0019585	glucuronate metabolic process	Biological Process	5	SETIT_001241mg;SETIT_001332mg;SETIT_009941mg;SETIT_026310mg;SETIT_029646mg
GO:0042430	indole-containing compound metabolic process	Biological Process	5	SETIT_001026mg;SETIT_001772mg;SETIT_036506mg;SETIT_036532mg;SETIT_0389102mg
GO:0043207	response to external biotic stimulus	Biological Process	5	SETIT_001026mg;SETIT_001772mg;SETIT_035208mg;SETIT_035771mg;SETIT_039330mg
GO:0043603	cellular amide metabolic process	Biological Process	5	SETIT_001772mg;SETIT_008391mg;SETIT_016198mg;SETIT_024529mg;SETIT_037296mg
GO:0044042	glucan metabolic process	Biological Process	5	SETIT_007018mg;SETIT_010796mg;SETIT_020102mg;SETIT_028873mg;SETIT_029545mg
GO:0044085	cellular component biogenesis	Biological Process	5	SETIT_007018mg;SETIT_010796mg;SETIT_023142mg;SETIT_031431mg;SETIT_037966mg
GO:0044257	cellular protein catabolic process	Biological Process	5	SETIT_001351mg;SETIT_004756mg;SETIT_024060mg;SETIT_025290mg;SETIT_034941mg
GO:0044262	cellular carbohydrate metabolic process	Biological Process	5	SETIT_007018mg;SETIT_0097552mg;SETIT_010796mg;SETIT_028873mg;SETIT_029545mg
GO:0051603	proteolysis involved in cellular protein catabolic process	Biological Process	5	SETIT_001351mg;SETIT_004756mg;SETIT_024060mg;SETIT_025290mg;SETIT_034941mg
GO:0051707	response to other organism	Biological Process	5	SETIT_001026mg;SETIT_001772mg;SETIT_035208mg;SETIT_035771mg;SETIT_039330mg
GO:0052695	cellular glucuronidation	Biological Process	5	SETIT_001241mg;SETIT_001332mg;SETIT_009941mg;SETIT_026310mg;SETIT_029646mg
GO:0052696	flavonoid glucuronidation	Biological Process	5	SETIT_001241mg;SETIT_001332mg;SETIT_009941mg;SETIT_026310mg;SETIT_029646mg
GO:0090567	reproductive shoot system development	Biological Process	5	SETIT_001772mg;SETIT_008517mg;SETIT_029328mg;SETIT_035901mg;SETIT_037255mg
GO:0098542	defense response to other organism	Biological Process	5	SETIT_001026mg;SETIT_001772mg;SETIT_035208mg;SETIT_035771mg;SETIT_039330mg
GO:0098655	cation transmembrane transport	Biological Process	5	SETIT_000574mg;SETIT_001036mg;SETIT_003988mg;SETIT_012002mg;SETIT_020215mg
GO:0099402	plant organ development	Biological Process	5	SETIT_004714mg;SETIT_029328mg;SETIT_035771mg;SETIT_037255mg;SETIT_038146mg
GO:1901361	organic cyclic compound catabolic process	Biological Process	5	SETIT_007952mg;SETIT_019385mg;SETIT_022872mg;SETIT_026136mg;SETIT_026150mg
GO:1901605	alpha-amino acid metabolic process	Biological Process	5	SETIT_019385mg;SETIT_035771mg;SETIT_036506mg;SETIT_036532mg;SETIT_0389102mg
GO:1901700	response to oxygen-containing compound	Biological Process	5	SETIT_005855mg;SETIT_006567mg;SETIT_025125mg;SETIT_030273mg;SETIT_035771mg
GO:0000271	polysaccharide biosynthetic process	Biological Process	4	SETIT_028873mg;SETIT_029545mg;SETIT_030368mg;SETIT_036413mg
GO:0006073	cellular glucan metabolic process	Biological Process	4	SETIT_007018mg;SETIT_010796mg;SETIT_028873mg;SETIT_029545mg
GO:0006631	fatty acid metabolic process	Biological Process	4	SETIT_005855mg;SETIT_016640mg;SETIT_020049mg;SETIT_035439mg
GO:0006633	fatty acid biosynthetic process	Biological Process	4	SETIT_005855mg;SETIT_016640mg;SETIT_020049mg;SETIT_035439mg
GO:0008202	steroid metabolic process	Biological Process	4	SETIT_013486mg;SETIT_026267mg;SETIT_026280mg;SETIT_035439mg
GO:0008652	cellular amino acid biosynthetic process	Biological Process	4	SETIT_035771mg;SETIT_036506mg;SETIT_036532mg;SETIT_0389102mg
GO:0009072	aromatic amino acid family metabolic process	Biological Process	4	SETIT_019385mg;SETIT_036506mg;SETIT_036532mg;SETIT_0389102mg
GO:0009308	amine metabolic process	Biological Process	4	SETIT_008391mg;SETIT_036506mg;SETIT_036532mg;SETIT_0389102mg
GO:0009886	post-embryonic morphogenesis	Biological Process	4	SETIT_029328mg;SETIT_037255mg;SETIT_038040mg;SETIT_038146mg
GO:0016051	carbohydrate biosynthetic process	Biological Process	4	SETIT_028873mg;SETIT_029545mg;SETIT_030368mg;SETIT_036413mg
GO:0016114	terpenoid biosynthetic process	Biological Process	4	SETIT_006567mg;SETIT_026267mg;SETIT_029067mg;SETIT_039497mg
GO:0016125	sterol metabolic process	Biological Process	4	SETIT_013486mg;SETIT_026267mg;SETIT_026280mg;SETIT_035439mg
GO:0019725	cellular homeostasis	Biological Process	4	SETIT_011404mg;SETIT_023769mg;SETIT_030713mg;SETIT_036295mg
GO:0030001	metal ion transport	Biological Process	4	SETIT_000574mg;SETIT_011404mg;SETIT_020215mg;SETIT_036295mg
GO:0042435	indole-containing compound biosynthetic process	Biological Process	4	SETIT_001772mg;SETIT_036506mg;SETIT_036532mg;SETIT_0389102mg
GO:0043043	peptide biosynthetic process	Biological Process	4	SETIT_001772mg;SETIT_008391mg;SETIT_016198mg;SETIT_024529mg
GO:0043604	amide biosynthetic process	Biological Process	4	SETIT_001772mg;SETIT_008391mg;SETIT_016198mg;SETIT_024529mg
GO:0044036	cell wall macromolecule metabolic process	Biological Process	4	SETIT_007018mg;SETIT_010776mg;SETIT_010796mg;SETIT_018061mg
GO:0044264	cellular polysaccharide metabolic process	Biological Process	4	SETIT_007018mg;SETIT_010796mg;SETIT_028873mg;SETIT_029545mg
GO:0048513	animal organ development	Biological Process	4	SETIT_029328mg;SETIT_035771mg;SETIT_037255mg;SETIT_038146mg
GO:0048646	anatomical structure formation involved in morphogenesis	Biological Process	4	SETIT_029328mg;SETIT_037255mg;SETIT_038146mg;SETIT_040237mg
GO:0048831	regulation of shoot system development	Biological Process	4	SETIT_008517mg;SETIT_035901mg;SETIT_037255mg;SETIT_040237mg
GO:0048878	chemical homeostasis	Biological Process	4	SETIT_011404mg;SETIT_026267mg;SETIT_030713mg;SETIT_036295mg
GO:0050793	regulation of developmental process	Biological Process	4	SETIT_008517mg;SETIT_035901mg;SETIT_037255mg;SETIT_040237mg
GO:0051239	regulation of multicellular organismal process	Biological Process	4	SETIT_008517mg;SETIT_035901mg;SETIT_037255mg;SETIT_040237mg
GO:0070887	cellular response to chemical stimulus	Biological Process	4	SETIT_006567mg;SETIT_025125mg;SETIT_030273mg;SETIT_035771mg
GO:0071229	cellular response to acid chemical	Biological Process	4	SETIT_006567mg;SETIT_025125mg;SETIT_030273mg;SETIT_035771mg
GO:0071310	cellular response to organic substance	Biological Process	4	SETIT_006567mg;SETIT_025125mg;SETIT_030273mg;SETIT_035771mg
GO:1901565	organonitrogen compound catabolic process	Biological Process	4	SETIT_010776mg;SETIT_018061mg;SETIT_019385mg;SETIT_028172mg
GO:1901607	alpha-amino acid biosynthetic process	Biological Process	4	SETIT_035771mg;SETIT_036506mg;SETIT_036532mg;SETIT_0389102mg
GO:1901617	organic hydroxy compound biosynthetic process	Biological Process	4	SETIT_013486mg;SETIT_026267mg;SETIT_026280mg;SETIT_029646mg
GO:1901701	cellular response to oxygen-containing compound	Biological Process	4	SETIT_006567mg;SETIT_025125mg;SETIT_030273mg;SETIT_035771mg
GO:2000026	regulation of multicellular organismal development	Biological Process	4	SETIT_008517mg;SETIT_035901mg;SETIT_037255mg;SETIT_040237mg
GO:0000162	tryptophan biosynthetic process	Biological Process	3	SETIT_036506mg;SETIT_036532mg;SETIT_0389102mg
GO:0000272	polysaccharide catabolic process	Biological Process	3	SETIT_018061mg;SETIT_020102mg;SETIT_027980mg
GO:0002376	immune system process	Biological Process	3	SETIT_000574mg;SETIT_001772mg;SETIT_035771mg
GO:0006022	aminoglycan metabolic process	Biological Process	3	SETIT_010776mg;SETIT_018061mg;SETIT_028172mg
GO:0006026	aminoglycan catabolic process	Biological Process	3	SETIT_010776mg;SETIT_018061mg;SETIT_028172mg
GO:0006030	chitin metabolic process	Biological Process	3	SETIT_010776mg;SETIT_018061mg;SETIT_028172mg
GO:0006032	chitin catabolic process	Biological Process	3	SETIT_010776mg;SETIT_018061mg;SETIT_028172mg
GO:0006040	amino sugar metabolic process	Biological Process	3	SETIT_010776mg;SETIT_018061mg;SETIT_028172mg
GO:0006260	DNA replication	Biological Process	3	SETIT_009979mg;SETIT_029328mg;SETIT_038146mg
GO:0006281	DNA repair	Biological Process	3	SETIT_003988mg;SETIT_005013mg;SETIT_014099mg
GO:0006366	transcription from RNA polymerase II promoter	Biological Process	3	SETIT_002847mg;SETIT_014836mg;SETIT_024550mg
GO:0006399	tRNA metabolic process	Biological Process	3	SETIT_008985mg;SETIT_016198mg;SETIT_038146mg
GO:0006412	translation	Biological Process	3	SETIT_008391mg;SETIT_016198mg;SETIT_024529mg
GO:0006568	tryptophan metabolic process	Biological Process	3	SETIT_036506mg;SETIT_036532mg;SETIT_0389102mg
GO:0006576	cellular biogenic amine metabolic process	Biological Process	3	SETIT_036506mg;SETIT_036532mg;SETIT_0389102mg
GO:0006586	indolalkylamine metabolic process	Biological Process	3	SETIT_036506mg;SETIT_036532mg;SETIT_0389102mg
GO:0006694	steroid biosynthetic process	Biological Process	3	SETIT_013486mg;SETIT_026267mg;SETIT_026280mg
GO:0006955	immune response	Biological Process	3	SETIT_000574mg;SETIT_001772mg;SETIT_035771mg
GO:0006974	cellular response to DNA damage stimulus	Biological Process	3	SETIT_003988mg;SETIT_005013mg;SETIT_014099mg
GO:0009073	aromatic amino acid family biosynthetic process	Biological Process	3	SETIT_036506mg;SETIT_036532mg;SETIT_0389102mg
GO:0009309	amine biosynthetic process	Biological Process	3	SETIT_036506mg;SETIT_036532mg;SETIT_0389102mg
GO:0009404	toxin metabolic process	Biological Process	3	SETIT_001772mg;SETIT_037296mg;SETIT_039497mg
GO:0009685	gibberellin metabolic process	Biological Process	3	SETIT_006567mg;SETIT_017443mg;SETIT_026267mg
GO:0009755	hormone-mediated signaling pathway	Biological Process	3	SETIT_006567mg;SETIT_025125mg;SETIT_030273mg
GO:0009808	lignin metabolic process	Biological Process	3	SETIT_007952mg;SETIT_026136mg;SETIT_026150mg
GO:0010016	shoot system morphogenesis	Biological Process	3	SETIT_037255mg;SETIT_038040mg;SETIT_040237mg
GO:0010817	regulation of hormone levels	Biological Process	3	SETIT_008391mg;SETIT_026267mg;SETIT_040237mg
GO:0015980	energy derivation by oxidation of organic compounds	Biological Process	3	SETIT_0097552mg;SETIT_009979mg;SETIT_029545mg
GO:0016052	carbohydrate catabolic process	Biological Process	3	SETIT_018061mg;SETIT_020102mg;SETIT_027980mg
GO:0016102	diterpenoid biosynthetic process	Biological Process	3	SETIT_006567mg;SETIT_026267mg;SETIT_039497mg
GO:0019637	organophosphate metabolic process	Biological Process	3	SETIT_013486mg;SETIT_029067mg;SETIT_038146mg
GO:0022900	electron transport chain	Biological Process	3	SETIT_002939mg;SETIT_005855mg;SETIT_035159mg
GO:0032870	cellular response to hormone stimulus	Biological Process	3	SETIT_006567mg;SETIT_025125mg;SETIT_030273mg
GO:0033036	macromolecule localization	Biological Process	3	SETIT_001772mg;SETIT_011923mg;SETIT_012210mg
GO:0033993	response to lipid	Biological Process	3	SETIT_006567mg;SETIT_025125mg;SETIT_030273mg
GO:0034660	ncRNA metabolic process	Biological Process	3	SETIT_008985mg;SETIT_016198mg;SETIT_038146mg
GO:0035556	intracellular signal transduction	Biological Process	3	SETIT_004983mg;SETIT_025125mg;SETIT_029328mg
GO:0042401	cellular biogenic amine biosynthetic process	Biological Process	3	SETIT_036506mg;SETIT_036532mg;SETIT_0389102mg
GO:0042445	hormone metabolic process	Biological Process	3	SETIT_008391mg;SETIT_026267mg;SETIT_040237mg
GO:0044106	cellular amine metabolic process	Biological Process	3	SETIT_036506mg;SETIT_036532mg;SETIT_0389102mg
GO:0044272	sulfur compound biosynthetic process	Biological Process	3	SETIT_001772mg;SETIT_029067mg;SETIT_030346mg
GO:0045087	innate immune response	Biological Process	3	SETIT_000574mg;SETIT_001772mg;SETIT_035771mg
GO:0046165	alcohol biosynthetic process	Biological Process	3	SETIT_013486mg;SETIT_026267mg;SETIT_026280mg
GO:0046219	indolalkylamine biosynthetic process	Biological Process	3	SETIT_036506mg;SETIT_036532mg;SETIT_0389102mg
GO:0046271	phenylpropanoid catabolic process	Biological Process	3	SETIT_007952mg;SETIT_026136mg;SETIT_026150mg
GO:0046274	lignin catabolic process	Biological Process	3	SETIT_007952mg;SETIT_026136mg;SETIT_026150mg
GO:0046348	amino sugar catabolic process	Biological Process	3	SETIT_010776mg;SETIT_018061mg;SETIT_028172mg
GO:0048569	post-embryonic organ development	Biological Process	3	SETIT_029328mg;SETIT_037255mg;SETIT_038146mg
GO:0051276	chromosome organization	Biological Process	3	SETIT_009979mg;SETIT_029328mg;SETIT_037966mg
GO:0055082	cellular chemical homeostasis	Biological Process	3	SETIT_011404mg;SETIT_030713mg;SETIT_036295mg
GO:0071396	cellular response to lipid	Biological Process	3	SETIT_006567mg;SETIT_025125mg;SETIT_030273mg
GO:0071495	cellular response to endogenous stimulus	Biological Process	3	SETIT_006567mg;SETIT_025125mg;SETIT_030273mg
GO:1901071	glucosamine-containing compound metabolic process	Biological Process	3	SETIT_010776mg;SETIT_018061mg;SETIT_028172mg
GO:1901072	glucosamine-containing compound catabolic process	Biological Process	3	SETIT_010776mg;SETIT_018061mg;SETIT_028172mg
GO:1901136	carbohydrate derivative catabolic process	Biological Process	3	SETIT_010776mg;SETIT_018061mg;SETIT_028172mg
GO:1901137	carbohydrate derivative biosynthetic process	Biological Process	3	SETIT_001772mg;SETIT_029067mg;SETIT_038146mg
GO:0000278	mitotic cell cycle	Biological Process	2	SETIT_023142mg;SETIT_029328mg
GO:0001763	morphogenesis of a branching structure	Biological Process	2	SETIT_037255mg;SETIT_040237mg
GO:0006081	cellular aldehyde metabolic process	Biological Process	2	SETIT_0097552mg;SETIT_009981mg
GO:0006325	chromatin organization	Biological Process	2	SETIT_029328mg;SETIT_037966mg
GO:0006396	RNA processing	Biological Process	2	SETIT_008985mg;SETIT_038146mg
GO:0006400	tRNA modification	Biological Process	2	SETIT_008985mg;SETIT_038146mg
GO:0006511	ubiquitin-dependent protein catabolic process	Biological Process	2	SETIT_004756mg;SETIT_025290mg
GO:0006575	cellular modified amino acid metabolic process	Biological Process	2	SETIT_001772mg;SETIT_037296mg
GO:0006749	glutathione metabolic process	Biological Process	2	SETIT_001772mg;SETIT_037296mg
GO:0006753	nucleoside phosphate metabolic process	Biological Process	2	SETIT_013486mg;SETIT_038146mg
GO:0006766	vitamin metabolic process	Biological Process	2	SETIT_029067mg;SETIT_030346mg
GO:0006767	water-soluble vitamin metabolic process	Biological Process	2	SETIT_029067mg;SETIT_030346mg
GO:0006772	thiamine metabolic process	Biological Process	2	SETIT_029067mg;SETIT_030346mg
GO:0006813	potassium ion transport	Biological Process	2	SETIT_000574mg;SETIT_020215mg
GO:0006835	dicarboxylic acid transport	Biological Process	2	SETIT_001036mg;SETIT_003988mg
GO:0006873	cellular ion homeostasis	Biological Process	2	SETIT_011404mg;SETIT_036295mg
GO:0006875	cellular metal ion homeostasis	Biological Process	2	SETIT_011404mg;SETIT_036295mg
GO:0007049	cell cycle	Biological Process	2	SETIT_023142mg;SETIT_029328mg
GO:0008033	tRNA processing	Biological Process	2	SETIT_008985mg;SETIT_038146mg
GO:0008037	cell recognition	Biological Process	2	SETIT_000299mg;SETIT_004921mg
GO:0009060	aerobic respiration	Biological Process	2	SETIT_0097552mg;SETIT_009979mg
GO:0009110	vitamin biosynthetic process	Biological Process	2	SETIT_029067mg;SETIT_030346mg
GO:0009117	nucleotide metabolic process	Biological Process	2	SETIT_013486mg;SETIT_038146mg
GO:0009228	thiamine biosynthetic process	Biological Process	2	SETIT_029067mg;SETIT_030346mg
GO:0009250	glucan biosynthetic process	Biological Process	2	SETIT_028873mg;SETIT_029545mg
GO:0009266	response to temperature stimulus	Biological Process	2	SETIT_001772mg;SETIT_003988mg
GO:0009314	response to radiation	Biological Process	2	SETIT_008517mg;SETIT_035901mg
GO:0009403	toxin biosynthetic process	Biological Process	2	SETIT_001772mg;SETIT_039497mg
GO:0009408	response to heat	Biological Process	2	SETIT_001772mg;SETIT_003988mg
GO:0009416	response to light stimulus	Biological Process	2	SETIT_008517mg;SETIT_035901mg
GO:0009451	RNA modification	Biological Process	2	SETIT_008985mg;SETIT_038146mg
GO:0009617	response to bacterium	Biological Process	2	SETIT_001772mg;SETIT_035771mg
GO:0009664	plant-type cell wall organization	Biological Process	2	SETIT_002052mg;SETIT_014946mg
GO:0009686	gibberellin biosynthetic process	Biological Process	2	SETIT_006567mg;SETIT_026267mg
GO:0009699	phenylpropanoid biosynthetic process	Biological Process	2	SETIT_011196mg;SETIT_019385mg
GO:0009733	response to auxin	Biological Process	2	SETIT_030273mg;SETIT_038081mg
GO:0009737	response to abscisic acid	Biological Process	2	SETIT_025125mg;SETIT_030273mg
GO:0009738	abscisic acid-activated signaling pathway	Biological Process	2	SETIT_025125mg;SETIT_030273mg
GO:0009753	response to jasmonic acid	Biological Process	2	SETIT_005855mg;SETIT_030273mg
GO:0009814	defense response, incompatible interaction	Biological Process	2	SETIT_001772mg;SETIT_035771mg
GO:0009856	pollination	Biological Process	2	SETIT_000299mg;SETIT_004921mg
GO:0009875	pollen-pistil interaction	Biological Process	2	SETIT_000299mg;SETIT_004921mg
GO:0009887	organ morphogenesis	Biological Process	2	SETIT_029328mg;SETIT_037255mg
GO:0009888	tissue development	Biological Process	2	SETIT_004714mg;SETIT_038040mg
GO:0009909	regulation of flower development	Biological Process	2	SETIT_008517mg;SETIT_035901mg
GO:0010015	root morphogenesis	Biological Process	2	SETIT_004714mg;SETIT_038146mg
GO:0010035	response to inorganic substance	Biological Process	2	SETIT_001772mg;SETIT_030273mg
GO:0010223	secondary shoot formation	Biological Process	2	SETIT_037255mg;SETIT_040237mg
GO:0010228	vegetative to reproductive phase transition of meristem	Biological Process	2	SETIT_008517mg;SETIT_0293831mg
GO:0010346	shoot axis formation	Biological Process	2	SETIT_037255mg;SETIT_040237mg
GO:0010383	cell wall polysaccharide metabolic process	Biological Process	2	SETIT_007018mg;SETIT_010796mg
GO:0010410	hemicellulose metabolic process	Biological Process	2	SETIT_007018mg;SETIT_010796mg
GO:0010411	xyloglucan metabolic process	Biological Process	2	SETIT_007018mg;SETIT_010796mg
GO:0014070	response to organic cyclic compound	Biological Process	2	SETIT_002170mg;SETIT_035771mg
GO:0015672	monovalent inorganic cation transport	Biological Process	2	SETIT_000574mg;SETIT_020215mg
GO:0015718	monocarboxylic acid transport	Biological Process	2	SETIT_001036mg;SETIT_003988mg
GO:0015800	acidic amino acid transport	Biological Process	2	SETIT_001036mg;SETIT_003988mg
GO:0015802	basic amino acid transport	Biological Process	2	SETIT_001036mg;SETIT_003988mg
GO:0015804	neutral amino acid transport	Biological Process	2	SETIT_001036mg;SETIT_003988mg
GO:0015807	L-amino acid transport	Biological Process	2	SETIT_001036mg;SETIT_003988mg
GO:0015808	L-alanine transport	Biological Process	2	SETIT_001036mg;SETIT_003988mg
GO:0015809	arginine transport	Biological Process	2	SETIT_001036mg;SETIT_003988mg
GO:0015812	gamma-aminobutyric acid transport	Biological Process	2	SETIT_001036mg;SETIT_003988mg
GO:0015813	L-glutamate transport	Biological Process	2	SETIT_001036mg;SETIT_003988mg
GO:0015819	lysine transport	Biological Process	2	SETIT_001036mg;SETIT_003988mg
GO:0016126	sterol biosynthetic process	Biological Process	2	SETIT_013486mg;SETIT_026280mg
GO:0016143	S-glycoside metabolic process	Biological Process	2	SETIT_001026mg;SETIT_001772mg
GO:0016998	cell wall macromolecule catabolic process	Biological Process	2	SETIT_010776mg;SETIT_018061mg
GO:0018193	peptidyl-amino acid modification	Biological Process	2	SETIT_025125mg;SETIT_029328mg
GO:0019757	glycosinolate metabolic process	Biological Process	2	SETIT_001026mg;SETIT_001772mg
GO:0019760	glucosinolate metabolic process	Biological Process	2	SETIT_001026mg;SETIT_001772mg
GO:0019941	modification-dependent protein catabolic process	Biological Process	2	SETIT_004756mg;SETIT_025290mg
GO:0022402	cell cycle process	Biological Process	2	SETIT_023142mg;SETIT_029328mg
GO:0022603	regulation of anatomical structure morphogenesis	Biological Process	2	SETIT_037255mg;SETIT_040237mg
GO:0022607	cellular component assembly	Biological Process	2	SETIT_023142mg;SETIT_037966mg
GO:0022622	root system development	Biological Process	2	SETIT_004714mg;SETIT_038146mg
GO:0030003	cellular cation homeostasis	Biological Process	2	SETIT_011404mg;SETIT_036295mg
GO:0030154	cell differentiation	Biological Process	2	SETIT_004714mg;SETIT_038040mg
GO:0031407	oxylipin metabolic process	Biological Process	2	SETIT_005855mg;SETIT_035439mg
GO:0031408	oxylipin biosynthetic process	Biological Process	2	SETIT_005855mg;SETIT_035439mg
GO:0032328	alanine transport	Biological Process	2	SETIT_001036mg;SETIT_003988mg
GO:0033692	cellular polysaccharide biosynthetic process	Biological Process	2	SETIT_028873mg;SETIT_029545mg
GO:0034470	ncRNA processing	Biological Process	2	SETIT_008985mg;SETIT_038146mg
GO:0034637	cellular carbohydrate biosynthetic process	Biological Process	2	SETIT_028873mg;SETIT_029545mg
GO:0042364	water-soluble vitamin biosynthetic process	Biological Process	2	SETIT_029067mg;SETIT_030346mg
GO:0042446	hormone biosynthetic process	Biological Process	2	SETIT_026267mg;SETIT_040237mg
GO:0042545	cell wall modification	Biological Process	2	SETIT_001772mg;SETIT_027980mg
GO:0042546	cell wall biogenesis	Biological Process	2	SETIT_007018mg;SETIT_010796mg
GO:0042723	thiamine-containing compound metabolic process	Biological Process	2	SETIT_029067mg;SETIT_030346mg
GO:0042724	thiamine-containing compound biosynthetic process	Biological Process	2	SETIT_029067mg;SETIT_030346mg
GO:0042742	defense response to bacterium	Biological Process	2	SETIT_001772mg;SETIT_035771mg
GO:0043414	macromolecule methylation	Biological Process	2	SETIT_028691mg;SETIT_029328mg
GO:0043632	modification-dependent macromolecule catabolic process	Biological Process	2	SETIT_004756mg;SETIT_025290mg
GO:0043648	dicarboxylic acid metabolic process	Biological Process	2	SETIT_029646mg;SETIT_035771mg
GO:0043933	macromolecular complex subunit organization	Biological Process	2	SETIT_029328mg;SETIT_037966mg
GO:0044703	multi-organism reproductive process	Biological Process	2	SETIT_000299mg;SETIT_004921mg
GO:0044706	multi-multicellular organism process	Biological Process	2	SETIT_000299mg;SETIT_004921mg
GO:0045333	cellular respiration	Biological Process	2	SETIT_0097552mg;SETIT_009979mg
GO:0046916	cellular transition metal ion homeostasis	Biological Process	2	SETIT_011404mg;SETIT_036295mg
GO:0048285	organelle fission	Biological Process	2	SETIT_023142mg;SETIT_029328mg
GO:0048364	root development	Biological Process	2	SETIT_004714mg;SETIT_038146mg
GO:0048437	floral organ development	Biological Process	2	SETIT_029328mg;SETIT_037255mg
GO:0048444	floral organ morphogenesis	Biological Process	2	SETIT_029328mg;SETIT_037255mg
GO:0048544	recognition of pollen	Biological Process	2	SETIT_000299mg;SETIT_004921mg
GO:0048563	post-embryonic organ morphogenesis	Biological Process	2	SETIT_029328mg;SETIT_037255mg
GO:0048580	regulation of post-embryonic development	Biological Process	2	SETIT_008517mg;SETIT_035901mg
GO:0048583	regulation of response to stimulus	Biological Process	2	SETIT_037628mg;SETIT_038745mg
GO:0048827	phyllome development	Biological Process	2	SETIT_029328mg;SETIT_035771mg
GO:0048869	cellular developmental process	Biological Process	2	SETIT_004714mg;SETIT_038040mg
GO:0050801	ion homeostasis	Biological Process	2	SETIT_011404mg;SETIT_036295mg
GO:0051128	regulation of cellular component organization	Biological Process	2	SETIT_009979mg;SETIT_023142mg
GO:0051641	cellular localization	Biological Process	2	SETIT_001772mg;SETIT_011923mg
GO:0051726	regulation of cell cycle	Biological Process	2	SETIT_023142mg;SETIT_029328mg
GO:0052314	phytoalexin metabolic process	Biological Process	2	SETIT_001772mg;SETIT_039497mg
GO:0052315	phytoalexin biosynthetic process	Biological Process	2	SETIT_001772mg;SETIT_039497mg
GO:0055065	metal ion homeostasis	Biological Process	2	SETIT_011404mg;SETIT_036295mg
GO:0055076	transition metal ion homeostasis	Biological Process	2	SETIT_011404mg;SETIT_036295mg
GO:0055080	cation homeostasis	Biological Process	2	SETIT_011404mg;SETIT_036295mg
GO:0055086	nucleobase-containing small molecule metabolic process	Biological Process	2	SETIT_013486mg;SETIT_038146mg
GO:0060688	regulation of morphogenesis of a branching structure	Biological Process	2	SETIT_037255mg;SETIT_040237mg
GO:0071215	cellular response to abscisic acid stimulus	Biological Process	2	SETIT_025125mg;SETIT_030273mg
GO:0071669	plant-type cell wall organization or biogenesis	Biological Process	2	SETIT_002052mg;SETIT_014946mg
GO:0071804	cellular potassium ion transport	Biological Process	2	SETIT_000574mg;SETIT_020215mg
GO:0071805	potassium ion transmembrane transport	Biological Process	2	SETIT_000574mg;SETIT_020215mg
GO:0072527	pyrimidine-containing compound metabolic process	Biological Process	2	SETIT_029067mg;SETIT_030346mg
GO:0072528	pyrimidine-containing compound biosynthetic process	Biological Process	2	SETIT_029067mg;SETIT_030346mg
GO:0089711	L-glutamate transmembrane transport	Biological Process	2	SETIT_001036mg;SETIT_003988mg
GO:0090407	organophosphate biosynthetic process	Biological Process	2	SETIT_029067mg;SETIT_038146mg
GO:0090558	plant epidermis development	Biological Process	2	SETIT_004714mg;SETIT_038040mg
GO:0090627	plant epidermal cell differentiation	Biological Process	2	SETIT_004714mg;SETIT_038040mg
GO:0097305	response to alcohol	Biological Process	2	SETIT_025125mg;SETIT_030273mg
GO:0097306	cellular response to alcohol	Biological Process	2	SETIT_025125mg;SETIT_030273mg
GO:0098660	inorganic ion transmembrane transport	Biological Process	2	SETIT_000574mg;SETIT_020215mg
GO:0098662	inorganic cation transmembrane transport	Biological Process	2	SETIT_000574mg;SETIT_020215mg
GO:0098771	inorganic ion homeostasis	Biological Process	2	SETIT_011404mg;SETIT_036295mg
GO:1900618	regulation of shoot system morphogenesis	Biological Process	2	SETIT_037255mg;SETIT_040237mg
GO:1902022	L-lysine transport	Biological Process	2	SETIT_001036mg;SETIT_003988mg
GO:1902475	L-alpha-amino acid transmembrane transport	Biological Process	2	SETIT_001036mg;SETIT_003988mg
GO:1902589	single-organism organelle organization	Biological Process	2	SETIT_009979mg;SETIT_029328mg
GO:1903047	mitotic cell cycle process	Biological Process	2	SETIT_023142mg;SETIT_029328mg
GO:1903401	L-lysine transmembrane transport	Biological Process	2	SETIT_001036mg;SETIT_003988mg
GO:1903826	arginine transmembrane transport	Biological Process	2	SETIT_001036mg;SETIT_003988mg
GO:2000032	regulation of secondary shoot formation	Biological Process	2	SETIT_037255mg;SETIT_040237mg
GO:2000241	regulation of reproductive process	Biological Process	2	SETIT_008517mg;SETIT_035901mg
GO:0000002	mitochondrial genome maintenance	Biological Process	1	SETIT_003988mg
GO:0000209	protein polyubiquitination	Biological Process	1	SETIT_025290mg
GO:0000280	nuclear division	Biological Process	1	SETIT_029328mg
GO:0000281	mitotic cytokinesis	Biological Process	1	SETIT_023142mg
GO:0000288	nuclear-transcribed mRNA catabolic process, deadenylation-dependent decay	Biological Process	1	SETIT_022872mg
GO:0000723	telomere maintenance	Biological Process	1	SETIT_009979mg
GO:0000910	cytokinesis	Biological Process	1	SETIT_023142mg
GO:0000917	barrier septum assembly	Biological Process	1	SETIT_023142mg
GO:0000956	nuclear-transcribed mRNA catabolic process	Biological Process	1	SETIT_022872mg
GO:0001505	regulation of neurotransmitter levels	Biological Process	1	SETIT_006279mg
GO:0002097	tRNA wobble base modification	Biological Process	1	SETIT_038146mg
GO:0002098	tRNA wobble uridine modification	Biological Process	1	SETIT_038146mg
GO:0002213	defense response to insect	Biological Process	1	SETIT_001772mg
GO:0005977	glycogen metabolic process	Biological Process	1	SETIT_029545mg
GO:0005978	glycogen biosynthetic process	Biological Process	1	SETIT_029545mg
GO:0005982	starch metabolic process	Biological Process	1	SETIT_029545mg
GO:0006097	glyoxylate cycle	Biological Process	1	SETIT_0097552mg
GO:0006099	tricarboxylic acid cycle	Biological Process	1	SETIT_0097552mg
GO:0006101	citrate metabolic process	Biological Process	1	SETIT_0097552mg
GO:0006112	energy reserve metabolic process	Biological Process	1	SETIT_029545mg
GO:0006163	purine nucleotide metabolic process	Biological Process	1	SETIT_013486mg
GO:0006275	regulation of DNA replication	Biological Process	1	SETIT_009979mg
GO:0006278	RNA-dependent DNA replication	Biological Process	1	SETIT_009979mg
GO:0006304	DNA modification	Biological Process	1	SETIT_028691mg
GO:0006305	DNA alkylation	Biological Process	1	SETIT_028691mg
GO:0006306	DNA methylation	Biological Process	1	SETIT_028691mg
GO:0006323	DNA packaging	Biological Process	1	SETIT_037966mg
GO:0006333	chromatin assembly or disassembly	Biological Process	1	SETIT_037966mg
GO:0006334	nucleosome assembly	Biological Process	1	SETIT_037966mg
GO:0006352	DNA-templated transcription, initiation	Biological Process	1	SETIT_035217mg
GO:0006357	regulation of transcription from RNA polymerase II promoter	Biological Process	1	SETIT_002847mg
GO:0006360	transcription from RNA polymerase I promoter	Biological Process	1	SETIT_014836mg
GO:0006383	transcription from RNA polymerase III promoter	Biological Process	1	SETIT_014836mg
GO:0006401	RNA catabolic process	Biological Process	1	SETIT_022872mg
GO:0006402	mRNA catabolic process	Biological Process	1	SETIT_022872mg
GO:0006414	translational elongation	Biological Process	1	SETIT_016198mg
GO:0006417	regulation of translation	Biological Process	1	SETIT_016198mg
GO:0006418	tRNA aminoacylation for protein translation	Biological Process	1	SETIT_016198mg
GO:0006438	valyl-tRNA aminoacylation	Biological Process	1	SETIT_016198mg
GO:0006448	regulation of translational elongation	Biological Process	1	SETIT_016198mg
GO:0006450	regulation of translational fidelity	Biological Process	1	SETIT_016198mg
GO:0006461	protein complex assembly	Biological Process	1	SETIT_037966mg
GO:0006473	protein acetylation	Biological Process	1	SETIT_032959mg
GO:0006474	N-terminal protein amino acid acetylation	Biological Process	1	SETIT_032959mg
GO:0006479	protein methylation	Biological Process	1	SETIT_029328mg
GO:0006553	lysine metabolic process	Biological Process	1	SETIT_035771mg
GO:0006558	L-phenylalanine metabolic process	Biological Process	1	SETIT_019385mg
GO:0006559	L-phenylalanine catabolic process	Biological Process	1	SETIT_019385mg
GO:0006730	one-carbon metabolic process	Biological Process	1	SETIT_014124mg
GO:0006732	coenzyme metabolic process	Biological Process	1	SETIT_013486mg
GO:0006750	glutathione biosynthetic process	Biological Process	1	SETIT_001772mg
GO:0006833	water transport	Biological Process	1	SETIT_030713mg
GO:0006855	drug transmembrane transport	Biological Process	1	SETIT_038616mg
GO:0006857	oligopeptide transport	Biological Process	1	SETIT_006106mg
GO:0006869	lipid transport	Biological Process	1	SETIT_012210mg
GO:0006884	cell volume homeostasis	Biological Process	1	SETIT_030713mg
GO:0006890	retrograde vesicle-mediated transport, Golgi to ER	Biological Process	1	SETIT_011923mg
GO:0006928	movement of cell or subcellular component	Biological Process	1	SETIT_009979mg
GO:0006970	response to osmotic stress	Biological Process	1	SETIT_030273mg
GO:0006972	hyperosmotic response	Biological Process	1	SETIT_030273mg
GO:0006979	response to oxidative stress	Biological Process	1	SETIT_002052mg
GO:0007004	telomere maintenance via telomerase	Biological Process	1	SETIT_009979mg
GO:0007005	mitochondrion organization	Biological Process	1	SETIT_003988mg
GO:0007017	microtubule-based process	Biological Process	1	SETIT_009979mg
GO:0007018	microtubule-based movement	Biological Process	1	SETIT_009979mg
GO:0007067	mitotic nuclear division	Biological Process	1	SETIT_029328mg
GO:0007186	G-protein coupled receptor signaling pathway	Biological Process	1	SETIT_006279mg
GO:0007346	regulation of mitotic cell cycle	Biological Process	1	SETIT_023142mg
GO:0007568	aging	Biological Process	1	SETIT_035771mg
GO:0008104	protein localization	Biological Process	1	SETIT_011923mg
GO:0008156	negative regulation of DNA replication	Biological Process	1	SETIT_009979mg
GO:0008213	protein alkylation	Biological Process	1	SETIT_029328mg
GO:0008219	cell death	Biological Process	1	SETIT_000574mg
GO:0008361	regulation of cell size	Biological Process	1	SETIT_030713mg
GO:0008643	carbohydrate transport	Biological Process	1	SETIT_030713mg
GO:0009063	cellular amino acid catabolic process	Biological Process	1	SETIT_019385mg
GO:0009066	aspartate family amino acid metabolic process	Biological Process	1	SETIT_035771mg
GO:0009067	aspartate family amino acid biosynthetic process	Biological Process	1	SETIT_035771mg
GO:0009074	aromatic amino acid family catabolic process	Biological Process	1	SETIT_019385mg
GO:0009085	lysine biosynthetic process	Biological Process	1	SETIT_035771mg
GO:0009089	lysine biosynthetic process via diaminopimelate	Biological Process	1	SETIT_035771mg
GO:0009116	nucleoside metabolic process	Biological Process	1	SETIT_013486mg
GO:0009119	ribonucleoside metabolic process	Biological Process	1	SETIT_013486mg
GO:0009150	purine ribonucleotide metabolic process	Biological Process	1	SETIT_013486mg
GO:0009165	nucleotide biosynthetic process	Biological Process	1	SETIT_038146mg
GO:0009251	glucan catabolic process	Biological Process	1	SETIT_020102mg
GO:0009259	ribonucleotide metabolic process	Biological Process	1	SETIT_013486mg
GO:0009262	deoxyribonucleotide metabolic process	Biological Process	1	SETIT_038146mg
GO:0009263	deoxyribonucleotide biosynthetic process	Biological Process	1	SETIT_038146mg
GO:0009407	toxin catabolic process	Biological Process	1	SETIT_037296mg
GO:0009414	response to water deprivation	Biological Process	1	SETIT_030273mg
GO:0009415	response to water	Biological Process	1	SETIT_030273mg
GO:0009423	chorismate biosynthetic process	Biological Process	1	SETIT_029646mg
GO:0009611	response to wounding	Biological Process	1	SETIT_030273mg
GO:0009620	response to fungus	Biological Process	1	SETIT_001772mg
GO:0009625	response to insect	Biological Process	1	SETIT_001772mg
GO:0009626	plant-type hypersensitive response	Biological Process	1	SETIT_000574mg
GO:0009627	systemic acquired resistance	Biological Process	1	SETIT_035771mg
GO:0009648	photoperiodism	Biological Process	1	SETIT_008517mg
GO:0009651	response to salt stress	Biological Process	1	SETIT_030273mg
GO:0009657	plastid organization	Biological Process	1	SETIT_023142mg
GO:0009658	chloroplast organization	Biological Process	1	SETIT_023142mg
GO:0009690	cytokinin metabolic process	Biological Process	1	SETIT_008391mg
GO:0009700	indole phytoalexin biosynthetic process	Biological Process	1	SETIT_001772mg
GO:0009739	response to gibberellin	Biological Process	1	SETIT_006567mg
GO:0009740	gibberellic acid mediated signaling pathway	Biological Process	1	SETIT_006567mg
GO:0009751	response to salicylic acid	Biological Process	1	SETIT_035771mg
GO:0009800	cinnamic acid biosynthetic process	Biological Process	1	SETIT_019385mg
GO:0009803	cinnamic acid metabolic process	Biological Process	1	SETIT_019385mg
GO:0009816	defense response to bacterium, incompatible interaction	Biological Process	1	SETIT_001772mg
GO:0009845	seed germination	Biological Process	1	SETIT_009979mg
GO:0009862	systemic acquired resistance, salicylic acid mediated signaling pathway	Biological Process	1	SETIT_035771mg
GO:0009863	salicylic acid mediated signaling pathway	Biological Process	1	SETIT_035771mg
GO:0009867	jasmonic acid mediated signaling pathway	Biological Process	1	SETIT_030273mg
GO:0009890	negative regulation of biosynthetic process	Biological Process	1	SETIT_009979mg
GO:0009992	cellular water homeostasis	Biological Process	1	SETIT_030713mg
GO:0010020	chloroplast fission	Biological Process	1	SETIT_023142mg
GO:0010038	response to metal ion	Biological Process	1	SETIT_001772mg
GO:0010052	guard cell differentiation	Biological Process	1	SETIT_038040mg
GO:0010053	root epidermal cell differentiation	Biological Process	1	SETIT_004714mg
GO:0010054	trichoblast differentiation	Biological Process	1	SETIT_004714mg
GO:0010101	post-embryonic root morphogenesis	Biological Process	1	SETIT_038146mg
GO:0010102	lateral root morphogenesis	Biological Process	1	SETIT_038146mg
GO:0010103	stomatal complex morphogenesis	Biological Process	1	SETIT_038040mg
GO:0010150	leaf senescence	Biological Process	1	SETIT_035771mg
GO:0010241	ent-kaurene oxidation to kaurenoic acid	Biological Process	1	SETIT_006567mg
GO:0010260	organ senescence	Biological Process	1	SETIT_035771mg
GO:0010268	brassinosteroid homeostasis	Biological Process	1	SETIT_026267mg
GO:0010311	lateral root formation	Biological Process	1	SETIT_038146mg
GO:0010374	stomatal complex development	Biological Process	1	SETIT_038040mg
GO:0010393	galacturonan metabolic process	Biological Process	1	SETIT_027980mg
GO:0010476	gibberellin mediated signaling pathway	Biological Process	1	SETIT_006567mg
GO:0010498	proteasomal protein catabolic process	Biological Process	1	SETIT_025290mg
GO:0010558	negative regulation of macromolecule biosynthetic process	Biological Process	1	SETIT_009979mg
GO:0010564	regulation of cell cycle process	Biological Process	1	SETIT_023142mg
GO:0010583	response to cyclopentenone	Biological Process	1	SETIT_002170mg
GO:0010608	posttranscriptional regulation of gene expression	Biological Process	1	SETIT_016198mg
GO:0010629	negative regulation of gene expression	Biological Process	1	SETIT_029328mg
GO:0010833	telomere maintenance via telomere lengthening	Biological Process	1	SETIT_009979mg
GO:0010876	lipid localization	Biological Process	1	SETIT_012210mg
GO:0012501	programmed cell death	Biological Process	1	SETIT_000574mg
GO:0015031	protein transport	Biological Process	1	SETIT_011923mg
GO:0015791	polyol transport	Biological Process	1	SETIT_030713mg
GO:0015793	glycerol transport	Biological Process	1	SETIT_030713mg
GO:0015833	peptide transport	Biological Process	1	SETIT_006106mg
GO:0015850	organic hydroxy compound transport	Biological Process	1	SETIT_030713mg
GO:0015893	drug transport	Biological Process	1	SETIT_038616mg
GO:0015936	coenzyme A metabolic process	Biological Process	1	SETIT_013486mg
GO:0016049	cell growth	Biological Process	1	SETIT_004714mg
GO:0016054	organic acid catabolic process	Biological Process	1	SETIT_019385mg
GO:0016071	mRNA metabolic process	Biological Process	1	SETIT_022872mg
GO:0016128	phytosteroid metabolic process	Biological Process	1	SETIT_026267mg
GO:0016129	phytosteroid biosynthetic process	Biological Process	1	SETIT_026267mg
GO:0016131	brassinosteroid metabolic process	Biological Process	1	SETIT_026267mg
GO:0016132	brassinosteroid biosynthetic process	Biological Process	1	SETIT_026267mg
GO:0016144	S-glycoside biosynthetic process	Biological Process	1	SETIT_001772mg
GO:0016192	vesicle-mediated transport	Biological Process	1	SETIT_011923mg
GO:0016233	telomere capping	Biological Process	1	SETIT_009979mg
GO:0016265	death	Biological Process	1	SETIT_000574mg
GO:0016311	dephosphorylation	Biological Process	1	SETIT_021558mg
GO:0016458	gene silencing	Biological Process	1	SETIT_029328mg
GO:0016568	chromatin modification	Biological Process	1	SETIT_029328mg
GO:0016569	covalent chromatin modification	Biological Process	1	SETIT_029328mg
GO:0016570	histone modification	Biological Process	1	SETIT_029328mg
GO:0016571	histone methylation	Biological Process	1	SETIT_029328mg
GO:0016572	histone phosphorylation	Biological Process	1	SETIT_029328mg
GO:0018022	peptidyl-lysine methylation	Biological Process	1	SETIT_029328mg
GO:0018105	peptidyl-serine phosphorylation	Biological Process	1	SETIT_025125mg
GO:0018107	peptidyl-threonine phosphorylation	Biological Process	1	SETIT_029328mg
GO:0018131	oxazole or thiazole biosynthetic process	Biological Process	1	SETIT_030346mg
GO:0018205	peptidyl-lysine modification	Biological Process	1	SETIT_029328mg
GO:0018209	peptidyl-serine modification	Biological Process	1	SETIT_025125mg
GO:0018210	peptidyl-threonine modification	Biological Process	1	SETIT_029328mg
GO:0019184	nonribosomal peptide biosynthetic process	Biological Process	1	SETIT_001772mg
GO:0019252	starch biosynthetic process	Biological Process	1	SETIT_029545mg
GO:0019632	shikimate metabolic process	Biological Process	1	SETIT_029646mg
GO:0019693	ribose phosphate metabolic process	Biological Process	1	SETIT_013486mg
GO:0019758	glycosinolate biosynthetic process	Biological Process	1	SETIT_001772mg
GO:0019761	glucosinolate biosynthetic process	Biological Process	1	SETIT_001772mg
GO:0021700	developmental maturation	Biological Process	1	SETIT_004714mg
GO:0022613	ribonucleoprotein complex biogenesis	Biological Process	1	SETIT_031431mg
GO:0030104	water homeostasis	Biological Process	1	SETIT_030713mg
GO:0030243	cellulose metabolic process	Biological Process	1	SETIT_028873mg
GO:0030244	cellulose biosynthetic process	Biological Process	1	SETIT_028873mg
GO:0030433	ER-associated ubiquitin-dependent protein catabolic process	Biological Process	1	SETIT_025290mg
GO:0031327	negative regulation of cellular biosynthetic process	Biological Process	1	SETIT_009979mg
GO:0031365	N-terminal protein amino acid modification	Biological Process	1	SETIT_032959mg
GO:0031497	chromatin assembly	Biological Process	1	SETIT_037966mg
GO:0032200	telomere organization	Biological Process	1	SETIT_009979mg
GO:0032204	regulation of telomere maintenance	Biological Process	1	SETIT_009979mg
GO:0032210	regulation of telomere maintenance via telomerase	Biological Process	1	SETIT_009979mg
GO:0032447	protein urmylation	Biological Process	1	SETIT_038146mg
GO:0032465	regulation of cytokinesis	Biological Process	1	SETIT_023142mg
GO:0032506	cytokinetic process	Biological Process	1	SETIT_023142mg
GO:0032535	regulation of cellular component size	Biological Process	1	SETIT_030713mg
GO:0032776	DNA methylation on cytosine	Biological Process	1	SETIT_028691mg
GO:0032844	regulation of homeostatic process	Biological Process	1	SETIT_009979mg
GO:0032954	regulation of cytokinetic process	Biological Process	1	SETIT_023142mg
GO:0032955	regulation of barrier septum assembly	Biological Process	1	SETIT_023142mg
GO:0033037	polysaccharide localization	Biological Process	1	SETIT_001772mg
GO:0033043	regulation of organelle organization	Biological Process	1	SETIT_009979mg
GO:0033044	regulation of chromosome organization	Biological Process	1	SETIT_009979mg
GO:0033306	phytol metabolic process	Biological Process	1	SETIT_029264mg
GO:0033331	ent-kaurene metabolic process	Biological Process	1	SETIT_006567mg
GO:0033587	shikimate biosynthetic process	Biological Process	1	SETIT_029646mg
GO:0033865	nucleoside bisphosphate metabolic process	Biological Process	1	SETIT_013486mg
GO:0033875	ribonucleoside bisphosphate metabolic process	Biological Process	1	SETIT_013486mg
GO:0034032	purine nucleoside bisphosphate metabolic process	Biological Process	1	SETIT_013486mg
GO:0034050	host programmed cell death induced by symbiont	Biological Process	1	SETIT_000574mg
GO:0034227	tRNA thio-modification	Biological Process	1	SETIT_038146mg
GO:0034248	regulation of cellular amide metabolic process	Biological Process	1	SETIT_016198mg
GO:0034308	primary alcohol metabolic process	Biological Process	1	SETIT_029264mg
GO:0034622	cellular macromolecular complex assembly	Biological Process	1	SETIT_037966mg
GO:0034655	nucleobase-containing compound catabolic process	Biological Process	1	SETIT_022872mg
GO:0034728	nucleosome organization	Biological Process	1	SETIT_037966mg
GO:0034754	cellular hormone metabolic process	Biological Process	1	SETIT_008391mg
GO:0034968	histone lysine methylation	Biological Process	1	SETIT_029328mg
GO:0034976	response to endoplasmic reticulum stress	Biological Process	1	SETIT_025290mg
GO:0035405	histone-threonine phosphorylation	Biological Process	1	SETIT_029328mg
GO:0035407	histone H3-T11 phosphorylation	Biological Process	1	SETIT_029328mg
GO:0036503	ERAD pathway	Biological Process	1	SETIT_025290mg
GO:0040007	growth	Biological Process	1	SETIT_004714mg
GO:0042044	fluid transport	Biological Process	1	SETIT_030713mg
GO:0042214	terpene metabolic process	Biological Process	1	SETIT_006567mg
GO:0042254	ribosome biogenesis	Biological Process	1	SETIT_031431mg
GO:0042273	ribosomal large subunit biogenesis	Biological Process	1	SETIT_031431mg
GO:0042278	purine nucleoside metabolic process	Biological Process	1	SETIT_013486mg
GO:0042343	indole glucosinolate metabolic process	Biological Process	1	SETIT_001026mg
GO:0042391	regulation of membrane potential	Biological Process	1	SETIT_000574mg
GO:0042398	cellular modified amino acid biosynthetic process	Biological Process	1	SETIT_001772mg
GO:0042493	response to drug	Biological Process	1	SETIT_038616mg
GO:0042537	benzene-containing compound metabolic process	Biological Process	1	SETIT_019385mg
GO:0042538	hyperosmotic salinity response	Biological Process	1	SETIT_030273mg
GO:0042743	hydrogen peroxide metabolic process	Biological Process	1	SETIT_002052mg
GO:0042744	hydrogen peroxide catabolic process	Biological Process	1	SETIT_002052mg
GO:0042886	amide transport	Biological Process	1	SETIT_006106mg
GO:0043038	amino acid activation	Biological Process	1	SETIT_016198mg
GO:0043039	tRNA aminoacylation	Biological Process	1	SETIT_016198mg
GO:0043161	proteasome-mediated ubiquitin-dependent protein catabolic process	Biological Process	1	SETIT_025290mg
GO:0043543	protein acylation	Biological Process	1	SETIT_032959mg
GO:0043572	plastid fission	Biological Process	1	SETIT_023142mg
GO:0043650	dicarboxylic acid biosynthetic process	Biological Process	1	SETIT_029646mg
GO:0044087	regulation of cellular component biogenesis	Biological Process	1	SETIT_023142mg
GO:0044270	cellular nitrogen compound catabolic process	Biological Process	1	SETIT_022872mg
GO:0044282	small molecule catabolic process	Biological Process	1	SETIT_019385mg
GO:0044728	DNA methylation or demethylation	Biological Process	1	SETIT_028691mg
GO:0045184	establishment of protein localization	Biological Process	1	SETIT_011923mg
GO:0045454	cell redox homeostasis	Biological Process	1	SETIT_023769mg
GO:0045488	pectin metabolic process	Biological Process	1	SETIT_027980mg
GO:0045490	pectin catabolic process	Biological Process	1	SETIT_027980mg
GO:0045934	negative regulation of nucleobase-containing compound metabolic process	Biological Process	1	SETIT_009979mg
GO:0046128	purine ribonucleoside metabolic process	Biological Process	1	SETIT_013486mg
GO:0046217	indole phytoalexin metabolic process	Biological Process	1	SETIT_001772mg
GO:0046395	carboxylic acid catabolic process	Biological Process	1	SETIT_019385mg
GO:0046417	chorismate metabolic process	Biological Process	1	SETIT_029646mg
GO:0046451	diaminopimelate metabolic process	Biological Process	1	SETIT_035771mg
GO:0046484	oxazole or thiazole metabolic process	Biological Process	1	SETIT_030346mg
GO:0046487	glyoxylate metabolic process	Biological Process	1	SETIT_0097552mg
GO:0046686	response to cadmium ion	Biological Process	1	SETIT_001772mg
GO:0046700	heterocycle catabolic process	Biological Process	1	SETIT_022872mg
GO:0046777	protein autophosphorylation	Biological Process	1	SETIT_025125mg
GO:0046907	intracellular transport	Biological Process	1	SETIT_011923mg
GO:0048193	Golgi vesicle transport	Biological Process	1	SETIT_011923mg
GO:0048366	leaf development	Biological Process	1	SETIT_035771mg
GO:0048438	floral whorl development	Biological Process	1	SETIT_029328mg
GO:0048439	flower morphogenesis	Biological Process	1	SETIT_037255mg
GO:0048449	floral organ formation	Biological Process	1	SETIT_029328mg
GO:0048450	floral organ structural organization	Biological Process	1	SETIT_037255mg
GO:0048461	flower structural organization	Biological Process	1	SETIT_037255mg
GO:0048468	cell development	Biological Process	1	SETIT_004714mg
GO:0048469	cell maturation	Biological Process	1	SETIT_004714mg
GO:0048527	lateral root development	Biological Process	1	SETIT_038146mg
GO:0048528	post-embryonic root development	Biological Process	1	SETIT_038146mg
GO:0048532	anatomical structure arrangement	Biological Process	1	SETIT_037255mg
GO:0048573	photoperiodism, flowering	Biological Process	1	SETIT_008517mg
GO:0048588	developmental cell growth	Biological Process	1	SETIT_004714mg
GO:0048589	developmental growth	Biological Process	1	SETIT_004714mg
GO:0048764	trichoblast maturation	Biological Process	1	SETIT_004714mg
GO:0048765	root hair cell differentiation	Biological Process	1	SETIT_004714mg
GO:0048767	root hair elongation	Biological Process	1	SETIT_004714mg
GO:0050832	defense response to fungus	Biological Process	1	SETIT_001772mg
GO:0051052	regulation of DNA metabolic process	Biological Process	1	SETIT_009979mg
GO:0051053	negative regulation of DNA metabolic process	Biological Process	1	SETIT_009979mg
GO:0051172	negative regulation of nitrogen compound metabolic process	Biological Process	1	SETIT_009979mg
GO:0051186	cofactor metabolic process	Biological Process	1	SETIT_013486mg
GO:0051273	beta-glucan metabolic process	Biological Process	1	SETIT_028873mg
GO:0051274	beta-glucan biosynthetic process	Biological Process	1	SETIT_028873mg
GO:0051301	cell division	Biological Process	1	SETIT_023142mg
GO:0051302	regulation of cell division	Biological Process	1	SETIT_023142mg
GO:0051338	regulation of transferase activity	Biological Process	1	SETIT_009979mg
GO:0051348	negative regulation of transferase activity	Biological Process	1	SETIT_009979mg
GO:0051501	diterpene phytoalexin metabolic process	Biological Process	1	SETIT_039497mg
GO:0051502	diterpene phytoalexin biosynthetic process	Biological Process	1	SETIT_039497mg
GO:0051649	establishment of localization in cell	Biological Process	1	SETIT_011923mg
GO:0051972	regulation of telomerase activity	Biological Process	1	SETIT_009979mg
GO:0051974	negative regulation of telomerase activity	Biological Process	1	SETIT_009979mg
GO:0052386	cell wall thickening	Biological Process	1	SETIT_001772mg
GO:0052482	defense response by cell wall thickening	Biological Process	1	SETIT_001772mg
GO:0052542	defense response by callose deposition	Biological Process	1	SETIT_001772mg
GO:0052543	callose deposition in cell wall	Biological Process	1	SETIT_001772mg
GO:0052544	defense response by callose deposition in cell wall	Biological Process	1	SETIT_001772mg
GO:0052545	callose localization	Biological Process	1	SETIT_001772mg
GO:0052837	thiazole biosynthetic process	Biological Process	1	SETIT_030346mg
GO:0052838	thiazole metabolic process	Biological Process	1	SETIT_030346mg
GO:0052863	1-deoxy-D-xylulose 5-phosphate metabolic process	Biological Process	1	SETIT_029067mg
GO:0052865	1-deoxy-D-xylulose 5-phosphate biosynthetic process	Biological Process	1	SETIT_029067mg
GO:0055088	lipid homeostasis	Biological Process	1	SETIT_026267mg
GO:0060249	anatomical structure homeostasis	Biological Process	1	SETIT_009979mg
GO:0060560	developmental growth involved in morphogenesis	Biological Process	1	SETIT_004714mg
GO:0061640	cytoskeleton-dependent cytokinesis	Biological Process	1	SETIT_023142mg
GO:0065003	macromolecular complex assembly	Biological Process	1	SETIT_037966mg
GO:0065004	protein-DNA complex assembly	Biological Process	1	SETIT_037966mg
GO:0070271	protein complex biogenesis	Biological Process	1	SETIT_037966mg
GO:0070727	cellular macromolecule localization	Biological Process	1	SETIT_001772mg
GO:0070988	demethylation	Biological Process	1	SETIT_026280mg
GO:0071103	DNA conformation change	Biological Process	1	SETIT_037966mg
GO:0071370	cellular response to gibberellin stimulus	Biological Process	1	SETIT_006567mg
GO:0071395	cellular response to jasmonic acid stimulus	Biological Process	1	SETIT_030273mg
GO:0071407	cellular response to organic cyclic compound	Biological Process	1	SETIT_035771mg
GO:0071446	cellular response to salicylic acid stimulus	Biological Process	1	SETIT_035771mg
GO:0071822	protein complex subunit organization	Biological Process	1	SETIT_037966mg
GO:0071824	protein-DNA complex subunit organization	Biological Process	1	SETIT_037966mg
GO:0071897	DNA biosynthetic process	Biological Process	1	SETIT_009979mg
GO:0072350	tricarboxylic acid metabolic process	Biological Process	1	SETIT_0097552mg
GO:0072355	histone H3-T3 phosphorylation	Biological Process	1	SETIT_029328mg
GO:0072521	purine-containing compound metabolic process	Biological Process	1	SETIT_013486mg
GO:0072593	reactive oxygen species metabolic process	Biological Process	1	SETIT_002052mg
GO:0080147	root hair cell development	Biological Process	1	SETIT_004714mg
GO:0090066	regulation of anatomical structure size	Biological Process	1	SETIT_030713mg
GO:0090116	C-5 methylation of cytosine	Biological Process	1	SETIT_028691mg
GO:0090305	nucleic acid phosphodiester bond hydrolysis	Biological Process	1	SETIT_022872mg
GO:0090351	seedling development	Biological Process	1	SETIT_009979mg
GO:0090487	secondary metabolite catabolic process	Biological Process	1	SETIT_037296mg
GO:0090501	RNA phosphodiester bond hydrolysis	Biological Process	1	SETIT_022872mg
GO:0090503	RNA phosphodiester bond hydrolysis, exonucleolytic	Biological Process	1	SETIT_022872mg
GO:0090529	cell septum assembly	Biological Process	1	SETIT_023142mg
GO:0090626	plant epidermis morphogenesis	Biological Process	1	SETIT_038040mg
GO:1901293	nucleoside phosphate biosynthetic process	Biological Process	1	SETIT_038146mg
GO:1901606	alpha-amino acid catabolic process	Biological Process	1	SETIT_019385mg
GO:1901659	glycosyl compound biosynthetic process	Biological Process	1	SETIT_001772mg
GO:1901891	regulation of cell septum assembly	Biological Process	1	SETIT_023142mg
GO:1902221	erythrose 4-phosphate/phosphoenolpyruvate family amino acid metabolic process	Biological Process	1	SETIT_019385mg
GO:1902222	erythrose 4-phosphate/phosphoenolpyruvate family amino acid catabolic process	Biological Process	1	SETIT_019385mg
GO:1902410	mitotic cytokinetic process	Biological Process	1	SETIT_023142mg
GO:1902412	regulation of mitotic cytokinesis	Biological Process	1	SETIT_023142mg
GO:1902580	single-organism cellular localization	Biological Process	1	SETIT_001772mg
GO:1902582	single-organism intracellular transport	Biological Process	1	SETIT_011923mg
GO:1903173	fatty alcohol metabolic process	Biological Process	1	SETIT_029264mg
GO:1903436	regulation of mitotic cytokinetic process	Biological Process	1	SETIT_023142mg
GO:1904356	regulation of telomere maintenance via telomere lengthening	Biological Process	1	SETIT_009979mg
GO:2000113	negative regulation of cellular macromolecule biosynthetic process	Biological Process	1	SETIT_009979mg
GO:2000278	regulation of DNA biosynthetic process	Biological Process	1	SETIT_009979mg
GO:2000279	negative regulation of DNA biosynthetic process	Biological Process	1	SETIT_009979mg
GO:0003674	molecular_function	Molecular Function	254	SETIT_000299mg;SETIT_000360mg;SETIT_000574mg;SETIT_000851mg;SETIT_000888mg;SETIT_000933mg;SETIT_001026mg;SETIT_001036mg;SETIT_001241mg;SETIT_001332mg;SETIT_001351mg;SETIT_0016081mg;SETIT_0016082mg;SETIT_001772mg;SETIT_001915mg;SETIT_002052mg;SETIT_002085mg;SETIT_002170mg;SETIT_002278mg;SETIT_002598mg;SETIT_002714mg;SETIT_002770mg;SETIT_002812mg;SETIT_002847mg;SETIT_002939mg;SETIT_003074mg;SETIT_0…
GO:0005488	binding	Molecular Function	170	SETIT_000299mg;SETIT_000360mg;SETIT_000851mg;SETIT_000888mg;SETIT_001026mg;SETIT_001772mg;SETIT_002052mg;SETIT_002714mg;SETIT_002847mg;SETIT_002939mg;SETIT_003074mg;SETIT_003755mg;SETIT_003874mg;SETIT_003988mg;SETIT_004115mg;SETIT_004307mg;SETIT_004393mg;SETIT_004714mg;SETIT_004756mg;SETIT_004921mg;SETIT_005133mg;SETIT_005204mg;SETIT_005855mg;SETIT_006567mg;SETIT_006975mg;SETIT_007199mg;SETIT_007…
GO:0003824	catalytic activity	Molecular Function	145	SETIT_000299mg;SETIT_000851mg;SETIT_000888mg;SETIT_000933mg;SETIT_001026mg;SETIT_001241mg;SETIT_001332mg;SETIT_001351mg;SETIT_001772mg;SETIT_001915mg;SETIT_002052mg;SETIT_002170mg;SETIT_002278mg;SETIT_002598mg;SETIT_002812mg;SETIT_003755mg;SETIT_003874mg;SETIT_003988mg;SETIT_004115mg;SETIT_004756mg;SETIT_004921mg;SETIT_005013mg;SETIT_005204mg;SETIT_005855mg;SETIT_005909mg;SETIT_006279mg;SETIT_006…
GO:0097159	organic cyclic compound binding	Molecular Function	118	SETIT_000299mg;SETIT_000360mg;SETIT_000888mg;SETIT_001026mg;SETIT_001772mg;SETIT_002052mg;SETIT_002714mg;SETIT_002847mg;SETIT_003755mg;SETIT_003874mg;SETIT_003988mg;SETIT_004115mg;SETIT_004307mg;SETIT_004393mg;SETIT_004714mg;SETIT_004921mg;SETIT_005133mg;SETIT_005204mg;SETIT_006567mg;SETIT_006975mg;SETIT_007199mg;SETIT_008391mg;SETIT_008439mg;SETIT_009185mg;SETIT_009195mg;SETIT_009199mg;SETIT_009…
GO:1901363	heterocyclic compound binding	Molecular Function	118	SETIT_000299mg;SETIT_000360mg;SETIT_000888mg;SETIT_001026mg;SETIT_001772mg;SETIT_002052mg;SETIT_002714mg;SETIT_002847mg;SETIT_003755mg;SETIT_003874mg;SETIT_003988mg;SETIT_004115mg;SETIT_004307mg;SETIT_004393mg;SETIT_004714mg;SETIT_004921mg;SETIT_005133mg;SETIT_005204mg;SETIT_006567mg;SETIT_006975mg;SETIT_007199mg;SETIT_008391mg;SETIT_008439mg;SETIT_009185mg;SETIT_009195mg;SETIT_009199mg;SETIT_009…
GO:0043167	ion binding	Molecular Function	110	SETIT_000299mg;SETIT_000888mg;SETIT_001026mg;SETIT_001772mg;SETIT_002052mg;SETIT_002847mg;SETIT_002939mg;SETIT_003074mg;SETIT_003755mg;SETIT_003874mg;SETIT_003988mg;SETIT_004115mg;SETIT_004756mg;SETIT_004921mg;SETIT_005204mg;SETIT_005855mg;SETIT_006567mg;SETIT_007952mg;SETIT_008391mg;SETIT_008517mg;SETIT_009077mg;SETIT_009185mg;SETIT_009195mg;SETIT_009199mg;SETIT_009325mg;SETIT_009906mg;SETIT_009…
GO:0016740	transferase activity	Molecular Function	63	SETIT_000299mg;SETIT_000888mg;SETIT_000933mg;SETIT_001241mg;SETIT_001332mg;SETIT_002170mg;SETIT_002278mg;SETIT_003755mg;SETIT_003874mg;SETIT_004756mg;SETIT_004921mg;SETIT_005909mg;SETIT_007018mg;SETIT_008517mg;SETIT_008985mg;SETIT_009325mg;SETIT_0097552mg;SETIT_009941mg;SETIT_010325mg;SETIT_010434mg;SETIT_010796mg;SETIT_012628mg;SETIT_014101mg;SETIT_014836mg;SETIT_015427mg;SETIT_015442mg;SETIT_01…
GO:0043168	anion binding	Molecular Function	59	SETIT_000299mg;SETIT_000888mg;SETIT_001772mg;SETIT_003755mg;SETIT_003874mg;SETIT_003988mg;SETIT_004921mg;SETIT_005204mg;SETIT_008391mg;SETIT_008517mg;SETIT_009185mg;SETIT_009195mg;SETIT_009199mg;SETIT_009325mg;SETIT_009979mg;SETIT_012628mg;SETIT_013130mg;SETIT_013489mg;SETIT_015060mg;SETIT_015176mg;SETIT_015284mg;SETIT_015427mg;SETIT_016184mg;SETIT_016198mg;SETIT_018207mg;SETIT_019452mg;SETIT_020…
GO:0000166	nucleotide binding	Molecular Function	55	SETIT_000299mg;SETIT_000360mg;SETIT_000888mg;SETIT_001772mg;SETIT_003755mg;SETIT_003874mg;SETIT_003988mg;SETIT_004921mg;SETIT_005204mg;SETIT_008391mg;SETIT_009185mg;SETIT_009195mg;SETIT_009199mg;SETIT_009325mg;SETIT_009979mg;SETIT_012628mg;SETIT_013130mg;SETIT_013486mg;SETIT_013489mg;SETIT_015060mg;SETIT_015176mg;SETIT_015284mg;SETIT_015427mg;SETIT_016184mg;SETIT_016198mg;SETIT_018207mg;SETIT_019…
GO:0036094	small molecule binding	Molecular Function	55	SETIT_000299mg;SETIT_000360mg;SETIT_000888mg;SETIT_001772mg;SETIT_003755mg;SETIT_003874mg;SETIT_003988mg;SETIT_004921mg;SETIT_005204mg;SETIT_008391mg;SETIT_009185mg;SETIT_009195mg;SETIT_009199mg;SETIT_009325mg;SETIT_009979mg;SETIT_012628mg;SETIT_013130mg;SETIT_013486mg;SETIT_013489mg;SETIT_015060mg;SETIT_015176mg;SETIT_015284mg;SETIT_015427mg;SETIT_016184mg;SETIT_016198mg;SETIT_018207mg;SETIT_019…
GO:0043169	cation binding	Molecular Function	55	SETIT_001026mg;SETIT_001772mg;SETIT_002052mg;SETIT_002847mg;SETIT_002939mg;SETIT_003074mg;SETIT_004115mg;SETIT_004756mg;SETIT_005855mg;SETIT_006567mg;SETIT_007952mg;SETIT_009077mg;SETIT_009906mg;SETIT_010639mg;SETIT_011404mg;SETIT_013031mg;SETIT_013630mg;SETIT_014124mg;SETIT_014128mg;SETIT_016184mg;SETIT_016640mg;SETIT_016903mg;SETIT_017178mg;SETIT_017347mg;SETIT_021558mg;SETIT_023155mg;SETIT_023…
GO:0046872	metal ion binding	Molecular Function	55	SETIT_001026mg;SETIT_001772mg;SETIT_002052mg;SETIT_002847mg;SETIT_002939mg;SETIT_003074mg;SETIT_004115mg;SETIT_004756mg;SETIT_005855mg;SETIT_006567mg;SETIT_007952mg;SETIT_009077mg;SETIT_009906mg;SETIT_010639mg;SETIT_011404mg;SETIT_013031mg;SETIT_013630mg;SETIT_014124mg;SETIT_014128mg;SETIT_016184mg;SETIT_016640mg;SETIT_016903mg;SETIT_017178mg;SETIT_017347mg;SETIT_021558mg;SETIT_023155mg;SETIT_023…
GO:1901265	nucleoside phosphate binding	Molecular Function	55	SETIT_000299mg;SETIT_000360mg;SETIT_000888mg;SETIT_001772mg;SETIT_003755mg;SETIT_003874mg;SETIT_003988mg;SETIT_004921mg;SETIT_005204mg;SETIT_008391mg;SETIT_009185mg;SETIT_009195mg;SETIT_009199mg;SETIT_009325mg;SETIT_009979mg;SETIT_012628mg;SETIT_013130mg;SETIT_013486mg;SETIT_013489mg;SETIT_015060mg;SETIT_015176mg;SETIT_015284mg;SETIT_015427mg;SETIT_016184mg;SETIT_016198mg;SETIT_018207mg;SETIT_019…
GO:0097367	carbohydrate derivative binding	Molecular Function	50	SETIT_000299mg;SETIT_000888mg;SETIT_001772mg;SETIT_003755mg;SETIT_003874mg;SETIT_003988mg;SETIT_004921mg;SETIT_005204mg;SETIT_009185mg;SETIT_009195mg;SETIT_009199mg;SETIT_009325mg;SETIT_009979mg;SETIT_010776mg;SETIT_012628mg;SETIT_013130mg;SETIT_013489mg;SETIT_015060mg;SETIT_015176mg;SETIT_015284mg;SETIT_015427mg;SETIT_016184mg;SETIT_016198mg;SETIT_018061mg;SETIT_020998mg;SETIT_021185mg;SETIT_023…
GO:0001882	nucleoside binding	Molecular Function	47	SETIT_000299mg;SETIT_000888mg;SETIT_001772mg;SETIT_003755mg;SETIT_003874mg;SETIT_003988mg;SETIT_004921mg;SETIT_005204mg;SETIT_009185mg;SETIT_009195mg;SETIT_009199mg;SETIT_009325mg;SETIT_009979mg;SETIT_012628mg;SETIT_013130mg;SETIT_013489mg;SETIT_015060mg;SETIT_015176mg;SETIT_015284mg;SETIT_015427mg;SETIT_016184mg;SETIT_016198mg;SETIT_020998mg;SETIT_021185mg;SETIT_023694mg;SETIT_024497mg;SETIT_024…
GO:0001883	purine nucleoside binding	Molecular Function	47	SETIT_000299mg;SETIT_000888mg;SETIT_001772mg;SETIT_003755mg;SETIT_003874mg;SETIT_003988mg;SETIT_004921mg;SETIT_005204mg;SETIT_009185mg;SETIT_009195mg;SETIT_009199mg;SETIT_009325mg;SETIT_009979mg;SETIT_012628mg;SETIT_013130mg;SETIT_013489mg;SETIT_015060mg;SETIT_015176mg;SETIT_015284mg;SETIT_015427mg;SETIT_016184mg;SETIT_016198mg;SETIT_020998mg;SETIT_021185mg;SETIT_023694mg;SETIT_024497mg;SETIT_024…
GO:0017076	purine nucleotide binding	Molecular Function	47	SETIT_000299mg;SETIT_000888mg;SETIT_001772mg;SETIT_003755mg;SETIT_003874mg;SETIT_003988mg;SETIT_004921mg;SETIT_005204mg;SETIT_009185mg;SETIT_009195mg;SETIT_009199mg;SETIT_009325mg;SETIT_009979mg;SETIT_012628mg;SETIT_013130mg;SETIT_013489mg;SETIT_015060mg;SETIT_015176mg;SETIT_015284mg;SETIT_015427mg;SETIT_016184mg;SETIT_016198mg;SETIT_020998mg;SETIT_021185mg;SETIT_023694mg;SETIT_024497mg;SETIT_024…
GO:0032549	ribonucleoside binding	Molecular Function	47	SETIT_000299mg;SETIT_000888mg;SETIT_001772mg;SETIT_003755mg;SETIT_003874mg;SETIT_003988mg;SETIT_004921mg;SETIT_005204mg;SETIT_009185mg;SETIT_009195mg;SETIT_009199mg;SETIT_009325mg;SETIT_009979mg;SETIT_012628mg;SETIT_013130mg;SETIT_013489mg;SETIT_015060mg;SETIT_015176mg;SETIT_015284mg;SETIT_015427mg;SETIT_016184mg;SETIT_016198mg;SETIT_020998mg;SETIT_021185mg;SETIT_023694mg;SETIT_024497mg;SETIT_024…
GO:0032550	purine ribonucleoside binding	Molecular Function	47	SETIT_000299mg;SETIT_000888mg;SETIT_001772mg;SETIT_003755mg;SETIT_003874mg;SETIT_003988mg;SETIT_004921mg;SETIT_005204mg;SETIT_009185mg;SETIT_009195mg;SETIT_009199mg;SETIT_009325mg;SETIT_009979mg;SETIT_012628mg;SETIT_013130mg;SETIT_013489mg;SETIT_015060mg;SETIT_015176mg;SETIT_015284mg;SETIT_015427mg;SETIT_016184mg;SETIT_016198mg;SETIT_020998mg;SETIT_021185mg;SETIT_023694mg;SETIT_024497mg;SETIT_024…
GO:0032553	ribonucleotide binding	Molecular Function	47	SETIT_000299mg;SETIT_000888mg;SETIT_001772mg;SETIT_003755mg;SETIT_003874mg;SETIT_003988mg;SETIT_004921mg;SETIT_005204mg;SETIT_009185mg;SETIT_009195mg;SETIT_009199mg;SETIT_009325mg;SETIT_009979mg;SETIT_012628mg;SETIT_013130mg;SETIT_013489mg;SETIT_015060mg;SETIT_015176mg;SETIT_015284mg;SETIT_015427mg;SETIT_016184mg;SETIT_016198mg;SETIT_020998mg;SETIT_021185mg;SETIT_023694mg;SETIT_024497mg;SETIT_024…
GO:0032555	purine ribonucleotide binding	Molecular Function	47	SETIT_000299mg;SETIT_000888mg;SETIT_001772mg;SETIT_003755mg;SETIT_003874mg;SETIT_003988mg;SETIT_004921mg;SETIT_005204mg;SETIT_009185mg;SETIT_009195mg;SETIT_009199mg;SETIT_009325mg;SETIT_009979mg;SETIT_012628mg;SETIT_013130mg;SETIT_013489mg;SETIT_015060mg;SETIT_015176mg;SETIT_015284mg;SETIT_015427mg;SETIT_016184mg;SETIT_016198mg;SETIT_020998mg;SETIT_021185mg;SETIT_023694mg;SETIT_024497mg;SETIT_024…
GO:0030554	adenyl nucleotide binding	Molecular Function	46	SETIT_000299mg;SETIT_000888mg;SETIT_001772mg;SETIT_003755mg;SETIT_003874mg;SETIT_003988mg;SETIT_004921mg;SETIT_005204mg;SETIT_009185mg;SETIT_009195mg;SETIT_009199mg;SETIT_009325mg;SETIT_009979mg;SETIT_012628mg;SETIT_013130mg;SETIT_013489mg;SETIT_015060mg;SETIT_015176mg;SETIT_015284mg;SETIT_015427mg;SETIT_016184mg;SETIT_016198mg;SETIT_020998mg;SETIT_021185mg;SETIT_024497mg;SETIT_024933mg;SETIT_025…
GO:0032559	adenyl ribonucleotide binding	Molecular Function	46	SETIT_000299mg;SETIT_000888mg;SETIT_001772mg;SETIT_003755mg;SETIT_003874mg;SETIT_003988mg;SETIT_004921mg;SETIT_005204mg;SETIT_009185mg;SETIT_009195mg;SETIT_009199mg;SETIT_009325mg;SETIT_009979mg;SETIT_012628mg;SETIT_013130mg;SETIT_013489mg;SETIT_015060mg;SETIT_015176mg;SETIT_015284mg;SETIT_015427mg;SETIT_016184mg;SETIT_016198mg;SETIT_020998mg;SETIT_021185mg;SETIT_024497mg;SETIT_024933mg;SETIT_025…
GO:0003676	nucleic acid binding	Molecular Function	45	SETIT_000360mg;SETIT_001772mg;SETIT_002714mg;SETIT_002847mg;SETIT_003988mg;SETIT_004307mg;SETIT_004393mg;SETIT_004714mg;SETIT_005133mg;SETIT_006975mg;SETIT_007199mg;SETIT_008439mg;SETIT_009979mg;SETIT_0100262mg;SETIT_010155mg;SETIT_010228mg;SETIT_010553mg;SETIT_012530mg;SETIT_014469mg;SETIT_014474mg;SETIT_014836mg;SETIT_017443mg;SETIT_018262mg;SETIT_018550mg;SETIT_019997mg;SETIT_022872mg;SETIT_02…
GO:0016787	hydrolase activity	Molecular Function	44	SETIT_000851mg;SETIT_001351mg;SETIT_001915mg;SETIT_002598mg;SETIT_003988mg;SETIT_005204mg;SETIT_006279mg;SETIT_007018mg;SETIT_009320mg;SETIT_009742mg;SETIT_009896mg;SETIT_009910mg;SETIT_009979mg;SETIT_010776mg;SETIT_010796mg;SETIT_012108mg;SETIT_015427mg;SETIT_016198mg;SETIT_017379mg;SETIT_018061mg;SETIT_019730mg;SETIT_020102mg;SETIT_021558mg;SETIT_022063mg;SETIT_022872mg;SETIT_024060mg;SETIT_024…
GO:0003677	DNA binding	Molecular Function	38	SETIT_002714mg;SETIT_002847mg;SETIT_003988mg;SETIT_004307mg;SETIT_005133mg;SETIT_006975mg;SETIT_007199mg;SETIT_008439mg;SETIT_009979mg;SETIT_0100262mg;SETIT_010155mg;SETIT_010228mg;SETIT_010553mg;SETIT_012530mg;SETIT_014469mg;SETIT_014474mg;SETIT_014836mg;SETIT_017443mg;SETIT_018262mg;SETIT_018550mg;SETIT_019997mg;SETIT_023330mg;SETIT_024550mg;SETIT_024861mg;SETIT_026574mg;SETIT_030273mg;SETIT_03…
GO:0046914	transition metal ion binding	Molecular Function	36	SETIT_001026mg;SETIT_001772mg;SETIT_002847mg;SETIT_002939mg;SETIT_004115mg;SETIT_004756mg;SETIT_005855mg;SETIT_006567mg;SETIT_007952mg;SETIT_009906mg;SETIT_010639mg;SETIT_011404mg;SETIT_013031mg;SETIT_013630mg;SETIT_014124mg;SETIT_016640mg;SETIT_016903mg;SETIT_017178mg;SETIT_024821mg;SETIT_024921mg;SETIT_026136mg;SETIT_026150mg;SETIT_026267mg;SETIT_026280mg;SETIT_028131mg;SETIT_029541mg;SETIT_030…
GO:0035639	purine ribonucleoside triphosphate binding	Molecular Function	32	SETIT_000299mg;SETIT_000888mg;SETIT_001772mg;SETIT_003755mg;SETIT_003874mg;SETIT_003988mg;SETIT_004921mg;SETIT_005204mg;SETIT_009185mg;SETIT_009325mg;SETIT_009979mg;SETIT_012628mg;SETIT_013489mg;SETIT_015427mg;SETIT_016198mg;SETIT_023694mg;SETIT_024497mg;SETIT_025125mg;SETIT_025976mg;SETIT_027728mg;SETIT_028986mg;SETIT_029328mg;SETIT_029545mg;SETIT_031123mg;SETIT_032021mg;SETIT_032331mg;SETIT_032…
GO:0005524	ATP binding	Molecular Function	31	SETIT_000299mg;SETIT_000888mg;SETIT_001772mg;SETIT_003755mg;SETIT_003874mg;SETIT_003988mg;SETIT_004921mg;SETIT_005204mg;SETIT_009185mg;SETIT_009325mg;SETIT_009979mg;SETIT_012628mg;SETIT_013489mg;SETIT_015427mg;SETIT_016198mg;SETIT_024497mg;SETIT_025125mg;SETIT_025976mg;SETIT_027728mg;SETIT_028986mg;SETIT_029328mg;SETIT_029545mg;SETIT_031123mg;SETIT_032021mg;SETIT_032331mg;SETIT_032575mg;SETIT_032…
GO:0016491	oxidoreductase activity	Molecular Function	30	SETIT_001026mg;SETIT_002052mg;SETIT_004115mg;SETIT_005855mg;SETIT_006567mg;SETIT_007952mg;SETIT_008391mg;SETIT_009906mg;SETIT_009981mg;SETIT_010639mg;SETIT_013486mg;SETIT_013630mg;SETIT_016640mg;SETIT_016903mg;SETIT_018207mg;SETIT_019452mg;SETIT_026136mg;SETIT_026150mg;SETIT_026267mg;SETIT_026280mg;SETIT_028131mg;SETIT_029541mg;SETIT_030346mg;SETIT_035159mg;SETIT_035208mg;SETIT_035439mg;SETIT_035…
GO:0016772	transferase activity, transferring phosphorus-containing groups	Molecular Function	24	SETIT_000299mg;SETIT_000888mg;SETIT_003755mg;SETIT_003874mg;SETIT_004921mg;SETIT_008517mg;SETIT_009325mg;SETIT_012628mg;SETIT_014836mg;SETIT_015427mg;SETIT_022822mg;SETIT_024238mg;SETIT_024497mg;SETIT_025125mg;SETIT_025976mg;SETIT_027728mg;SETIT_028986mg;SETIT_029328mg;SETIT_029545mg;SETIT_031123mg;SETIT_032575mg;SETIT_032663mg;SETIT_033244mg;SETIT_038146mg
GO:0001071	nucleic acid binding transcription factor activity	Molecular Function	21	SETIT_002714mg;SETIT_002847mg;SETIT_007199mg;SETIT_010228mg;SETIT_014469mg;SETIT_014474mg;SETIT_017443mg;SETIT_018262mg;SETIT_018550mg;SETIT_019997mg;SETIT_023330mg;SETIT_024861mg;SETIT_030273mg;SETIT_030869mg;SETIT_030998mg;SETIT_031001mg;SETIT_032956mg;SETIT_037251mg;SETIT_037672mg;SETIT_039857mg;SETIT_040237mg
GO:0003700	transcription factor activity, sequence-specific DNA binding	Molecular Function	21	SETIT_002714mg;SETIT_002847mg;SETIT_007199mg;SETIT_010228mg;SETIT_014469mg;SETIT_014474mg;SETIT_017443mg;SETIT_018262mg;SETIT_018550mg;SETIT_019997mg;SETIT_023330mg;SETIT_024861mg;SETIT_030273mg;SETIT_030869mg;SETIT_030998mg;SETIT_031001mg;SETIT_032956mg;SETIT_037251mg;SETIT_037672mg;SETIT_039857mg;SETIT_040237mg
GO:0016301	kinase activity	Molecular Function	21	SETIT_000299mg;SETIT_000888mg;SETIT_003755mg;SETIT_003874mg;SETIT_004921mg;SETIT_008517mg;SETIT_009325mg;SETIT_012628mg;SETIT_015427mg;SETIT_022822mg;SETIT_024238mg;SETIT_024497mg;SETIT_025125mg;SETIT_025976mg;SETIT_027728mg;SETIT_028986mg;SETIT_029328mg;SETIT_031123mg;SETIT_032575mg;SETIT_032663mg;SETIT_033244mg
GO:0004672	protein kinase activity	Molecular Function	20	SETIT_000299mg;SETIT_000888mg;SETIT_003755mg;SETIT_003874mg;SETIT_004921mg;SETIT_009325mg;SETIT_012628mg;SETIT_015427mg;SETIT_022822mg;SETIT_024238mg;SETIT_024497mg;SETIT_025125mg;SETIT_025976mg;SETIT_027728mg;SETIT_028986mg;SETIT_029328mg;SETIT_031123mg;SETIT_032575mg;SETIT_032663mg;SETIT_033244mg
GO:0016773	phosphotransferase activity, alcohol group as acceptor	Molecular Function	20	SETIT_000299mg;SETIT_000888mg;SETIT_003755mg;SETIT_003874mg;SETIT_004921mg;SETIT_009325mg;SETIT_012628mg;SETIT_015427mg;SETIT_022822mg;SETIT_024238mg;SETIT_024497mg;SETIT_025125mg;SETIT_025976mg;SETIT_027728mg;SETIT_028986mg;SETIT_029328mg;SETIT_031123mg;SETIT_032575mg;SETIT_032663mg;SETIT_033244mg
GO:0005515	protein binding	Molecular Function	19	SETIT_002847mg;SETIT_005133mg;SETIT_008439mg;SETIT_009979mg;SETIT_010413mg;SETIT_010812mg;SETIT_014241mg;SETIT_021883mg;SETIT_023142mg;SETIT_024550mg;SETIT_025125mg;SETIT_025290mg;SETIT_026212mg;SETIT_026523mg;SETIT_026538mg;SETIT_030966mg;SETIT_031867mg;SETIT_035217mg;SETIT_037966mg
GO:0005215	transporter activity	Molecular Function	18	SETIT_000574mg;SETIT_001036mg;SETIT_0016081mg;SETIT_0016082mg;SETIT_002085mg;SETIT_003988mg;SETIT_004714mg;SETIT_004892mg;SETIT_005204mg;SETIT_006106mg;SETIT_012002mg;SETIT_013726mg;SETIT_020215mg;SETIT_021504mg;SETIT_030713mg;SETIT_032331mg;SETIT_033931mg;SETIT_038616mg
GO:0005506	iron ion binding	Molecular Function	18	SETIT_001026mg;SETIT_004115mg;SETIT_005855mg;SETIT_006567mg;SETIT_009906mg;SETIT_010639mg;SETIT_013630mg;SETIT_016640mg;SETIT_016903mg;SETIT_026267mg;SETIT_026280mg;SETIT_028131mg;SETIT_029541mg;SETIT_035159mg;SETIT_035208mg;SETIT_035439mg;SETIT_039330mg;SETIT_039497mg
GO:0043531	ADP binding	Molecular Function	18	SETIT_009185mg;SETIT_009195mg;SETIT_009199mg;SETIT_013130mg;SETIT_015060mg;SETIT_015176mg;SETIT_015284mg;SETIT_016184mg;SETIT_020998mg;SETIT_021185mg;SETIT_024933mg;SETIT_026151mg;SETIT_027932mg;SETIT_029592mg;SETIT_031123mg;SETIT_032452mg;SETIT_032697mg;SETIT_033244mg
GO:0004497	monooxygenase activity	Molecular Function	17	SETIT_001026mg;SETIT_004115mg;SETIT_006567mg;SETIT_009906mg;SETIT_013630mg;SETIT_016903mg;SETIT_018207mg;SETIT_026267mg;SETIT_026280mg;SETIT_028131mg;SETIT_029541mg;SETIT_035159mg;SETIT_035208mg;SETIT_035439mg;SETIT_035909mg;SETIT_039330mg;SETIT_039497mg
GO:0020037	heme binding	Molecular Function	16	SETIT_001026mg;SETIT_002052mg;SETIT_004115mg;SETIT_006567mg;SETIT_009906mg;SETIT_013630mg;SETIT_016903mg;SETIT_026267mg;SETIT_026280mg;SETIT_028131mg;SETIT_029541mg;SETIT_035159mg;SETIT_035208mg;SETIT_035439mg;SETIT_039330mg;SETIT_039497mg
GO:0046906	tetrapyrrole binding	Molecular Function	16	SETIT_001026mg;SETIT_002052mg;SETIT_004115mg;SETIT_006567mg;SETIT_009906mg;SETIT_013630mg;SETIT_016903mg;SETIT_026267mg;SETIT_026280mg;SETIT_028131mg;SETIT_029541mg;SETIT_035159mg;SETIT_035208mg;SETIT_035439mg;SETIT_039330mg;SETIT_039497mg
GO:0016705	oxidoreductase activity, acting on paired donors, with incorporation or reduction of molecular oxygen	Molecular Function	15	SETIT_001026mg;SETIT_004115mg;SETIT_006567mg;SETIT_009906mg;SETIT_013630mg;SETIT_016903mg;SETIT_026267mg;SETIT_026280mg;SETIT_028131mg;SETIT_029541mg;SETIT_035159mg;SETIT_035208mg;SETIT_035439mg;SETIT_039330mg;SETIT_039497mg
GO:0022857	transmembrane transporter activity	Molecular Function	15	SETIT_000574mg;SETIT_001036mg;SETIT_0016081mg;SETIT_0016082mg;SETIT_002085mg;SETIT_003988mg;SETIT_004892mg;SETIT_005204mg;SETIT_012002mg;SETIT_013726mg;SETIT_020215mg;SETIT_030713mg;SETIT_032331mg;SETIT_033931mg;SETIT_038616mg
GO:0004553	hydrolase activity, hydrolyzing O-glycosyl compounds	Molecular Function	14	SETIT_000851mg;SETIT_003988mg;SETIT_007018mg;SETIT_009742mg;SETIT_009896mg;SETIT_009910mg;SETIT_010776mg;SETIT_010796mg;SETIT_012108mg;SETIT_018061mg;SETIT_020102mg;SETIT_028172mg;SETIT_029565mg;SETIT_029669mg
GO:0016798	hydrolase activity, acting on glycosyl bonds	Molecular Function	14	SETIT_000851mg;SETIT_003988mg;SETIT_007018mg;SETIT_009742mg;SETIT_009896mg;SETIT_009910mg;SETIT_010776mg;SETIT_010796mg;SETIT_012108mg;SETIT_018061mg;SETIT_020102mg;SETIT_028172mg;SETIT_029565mg;SETIT_029669mg
GO:0046983	protein dimerization activity	Molecular Function	14	SETIT_002847mg;SETIT_005133mg;SETIT_008439mg;SETIT_010413mg;SETIT_010812mg;SETIT_014241mg;SETIT_024550mg;SETIT_026212mg;SETIT_026523mg;SETIT_026538mg;SETIT_030966mg;SETIT_031867mg;SETIT_035217mg;SETIT_037966mg
GO:0008270	zinc ion binding	Molecular Function	12	SETIT_001772mg;SETIT_002847mg;SETIT_004756mg;SETIT_013031mg;SETIT_014124mg;SETIT_017178mg;SETIT_024821mg;SETIT_024921mg;SETIT_030513mg;SETIT_031222mg;SETIT_033499mg;SETIT_038383mg
GO:0016757	transferase activity, transferring glycosyl groups	Molecular Function	12	SETIT_000933mg;SETIT_001241mg;SETIT_001332mg;SETIT_005909mg;SETIT_007018mg;SETIT_009941mg;SETIT_010796mg;SETIT_026310mg;SETIT_028873mg;SETIT_029646mg;SETIT_030368mg;SETIT_036413mg
GO:0048037	cofactor binding	Molecular Function	12	SETIT_008391mg;SETIT_013486mg;SETIT_018207mg;SETIT_019452mg;SETIT_021883mg;SETIT_024060mg;SETIT_026211mg;SETIT_035771mg;SETIT_035909mg;SETIT_036506mg;SETIT_036532mg;SETIT_0389102mg
GO:0004674	protein serine/threonine kinase activity	Molecular Function	11	SETIT_000299mg;SETIT_003755mg;SETIT_003874mg;SETIT_009325mg;SETIT_015427mg;SETIT_022822mg;SETIT_024497mg;SETIT_025125mg;SETIT_027728mg;SETIT_029328mg;SETIT_032663mg
GO:0016709	oxidoreductase activity, acting on paired donors, with incorporation or reduction of molecular oxygen, NAD(P)H as one donor, and incorporation of one atom of oxygen	Molecular Function	10	SETIT_001026mg;SETIT_004115mg;SETIT_006567mg;SETIT_026267mg;SETIT_026280mg;SETIT_028131mg;SETIT_029541mg;SETIT_035208mg;SETIT_039330mg;SETIT_039497mg
GO:0016829	lyase activity	Molecular Function	10	SETIT_002812mg;SETIT_014124mg;SETIT_014128mg;SETIT_019385mg;SETIT_024060mg;SETIT_026211mg;SETIT_035439mg;SETIT_036506mg;SETIT_036532mg;SETIT_0389102mg
GO:0022891	substrate-specific transmembrane transporter activity	Molecular Function	10	SETIT_000574mg;SETIT_001036mg;SETIT_0016081mg;SETIT_0016082mg;SETIT_003988mg;SETIT_004892mg;SETIT_012002mg;SETIT_013726mg;SETIT_020215mg;SETIT_030713mg
GO:0022892	substrate-specific transporter activity	Molecular Function	10	SETIT_000574mg;SETIT_001036mg;SETIT_0016081mg;SETIT_0016082mg;SETIT_003988mg;SETIT_004892mg;SETIT_012002mg;SETIT_013726mg;SETIT_020215mg;SETIT_030713mg
GO:0008233	peptidase activity	Molecular Function	9	SETIT_001351mg;SETIT_017379mg;SETIT_022063mg;SETIT_024060mg;SETIT_024529mg;SETIT_025076mg;SETIT_027457mg;SETIT_027670mg;SETIT_034941mg
GO:0015075	ion transmembrane transporter activity	Molecular Function	9	SETIT_000574mg;SETIT_001036mg;SETIT_0016081mg;SETIT_0016082mg;SETIT_003988mg;SETIT_004892mg;SETIT_012002mg;SETIT_013726mg;SETIT_020215mg
GO:0016758	transferase activity, transferring hexosyl groups	Molecular Function	9	SETIT_001241mg;SETIT_001332mg;SETIT_005909mg;SETIT_007018mg;SETIT_009941mg;SETIT_010796mg;SETIT_026310mg;SETIT_028873mg;SETIT_029646mg
GO:0022804	active transmembrane transporter activity	Molecular Function	9	SETIT_001036mg;SETIT_0016081mg;SETIT_0016082mg;SETIT_003988mg;SETIT_004892mg;SETIT_005204mg;SETIT_032331mg;SETIT_033931mg;SETIT_038616mg
GO:0030234	enzyme regulator activity	Molecular Function	9	SETIT_009979mg;SETIT_011162mg;SETIT_011196mg;SETIT_026574mg;SETIT_027046mg;SETIT_027134mg;SETIT_027571mg;SETIT_028295mg;SETIT_028385mg
GO:0070011	peptidase activity, acting on L-amino acid peptides	Molecular Function	9	SETIT_001351mg;SETIT_017379mg;SETIT_022063mg;SETIT_024060mg;SETIT_024529mg;SETIT_025076mg;SETIT_027457mg;SETIT_027670mg;SETIT_034941mg
GO:0098772	molecular function regulator	Molecular Function	9	SETIT_009979mg;SETIT_011162mg;SETIT_011196mg;SETIT_026574mg;SETIT_027046mg;SETIT_027134mg;SETIT_027571mg;SETIT_028295mg;SETIT_028385mg
GO:0004857	enzyme inhibitor activity	Molecular Function	8	SETIT_009979mg;SETIT_011162mg;SETIT_026574mg;SETIT_027046mg;SETIT_027134mg;SETIT_027571mg;SETIT_028295mg;SETIT_028385mg
GO:0005509	calcium ion binding	Molecular Function	8	SETIT_003074mg;SETIT_009077mg;SETIT_023155mg;SETIT_023694mg;SETIT_024895mg;SETIT_025125mg;SETIT_030629mg;SETIT_031134mg
GO:0016788	hydrolase activity, acting on ester bonds	Molecular Function	8	SETIT_001915mg;SETIT_009320mg;SETIT_015427mg;SETIT_016198mg;SETIT_019730mg;SETIT_021558mg;SETIT_022872mg;SETIT_027980mg
GO:0043565	sequence-specific DNA binding	Molecular Function	8	SETIT_002847mg;SETIT_009979mg;SETIT_017443mg;SETIT_037251mg;SETIT_037255mg;SETIT_037672mg;SETIT_039857mg;SETIT_040237mg
GO:0004866	endopeptidase inhibitor activity	Molecular Function	7	SETIT_011162mg;SETIT_026574mg;SETIT_027046mg;SETIT_027134mg;SETIT_027571mg;SETIT_028295mg;SETIT_028385mg
GO:0016746	transferase activity, transferring acyl groups	Molecular Function	7	SETIT_0097552mg;SETIT_020049mg;SETIT_029264mg;SETIT_029902mg;SETIT_032159mg;SETIT_032959mg;SETIT_033391mg
GO:0030170	pyridoxal phosphate binding	Molecular Function	7	SETIT_021883mg;SETIT_024060mg;SETIT_026211mg;SETIT_035771mg;SETIT_036506mg;SETIT_036532mg;SETIT_0389102mg
GO:0030414	peptidase inhibitor activity	Molecular Function	7	SETIT_011162mg;SETIT_026574mg;SETIT_027046mg;SETIT_027134mg;SETIT_027571mg;SETIT_028295mg;SETIT_028385mg
GO:0061134	peptidase regulator activity	Molecular Function	7	SETIT_011162mg;SETIT_026574mg;SETIT_027046mg;SETIT_027134mg;SETIT_027571mg;SETIT_028295mg;SETIT_028385mg
GO:0061135	endopeptidase regulator activity	Molecular Function	7	SETIT_011162mg;SETIT_026574mg;SETIT_027046mg;SETIT_027134mg;SETIT_027571mg;SETIT_028295mg;SETIT_028385mg
GO:0001871	pattern binding	Molecular Function	6	SETIT_000851mg;SETIT_003755mg;SETIT_003988mg;SETIT_012108mg;SETIT_015427mg;SETIT_029669mg
GO:0004842	ubiquitin-protein transferase activity	Molecular Function	6	SETIT_004756mg;SETIT_010325mg;SETIT_017223mg;SETIT_022170mg;SETIT_024545mg;SETIT_025290mg
GO:0005342	organic acid transmembrane transporter activity	Molecular Function	6	SETIT_001036mg;SETIT_0016081mg;SETIT_0016082mg;SETIT_003988mg;SETIT_004892mg;SETIT_013726mg
GO:0008194	UDP-glycosyltransferase activity	Molecular Function	6	SETIT_001241mg;SETIT_001332mg;SETIT_009941mg;SETIT_026310mg;SETIT_028873mg;SETIT_029646mg
GO:0008509	anion transmembrane transporter activity	Molecular Function	6	SETIT_001036mg;SETIT_0016081mg;SETIT_0016082mg;SETIT_003988mg;SETIT_004892mg;SETIT_013726mg
GO:0008514	organic anion transmembrane transporter activity	Molecular Function	6	SETIT_001036mg;SETIT_0016081mg;SETIT_0016082mg;SETIT_003988mg;SETIT_004892mg;SETIT_013726mg
GO:0015171	amino acid transmembrane transporter activity	Molecular Function	6	SETIT_001036mg;SETIT_0016081mg;SETIT_0016082mg;SETIT_003988mg;SETIT_004892mg;SETIT_013726mg
GO:0016462	pyrophosphatase activity	Molecular Function	6	SETIT_003988mg;SETIT_005204mg;SETIT_009979mg;SETIT_032331mg;SETIT_033931mg;SETIT_038616mg
GO:0016747	transferase activity, transferring acyl groups other than amino-acyl groups	Molecular Function	6	SETIT_020049mg;SETIT_029264mg;SETIT_029902mg;SETIT_032159mg;SETIT_032959mg;SETIT_033391mg
GO:0016817	hydrolase activity, acting on acid anhydrides	Molecular Function	6	SETIT_003988mg;SETIT_005204mg;SETIT_009979mg;SETIT_032331mg;SETIT_033931mg;SETIT_038616mg
GO:0016818	hydrolase activity, acting on acid anhydrides, in phosphorus-containing anhydrides	Molecular Function	6	SETIT_003988mg;SETIT_005204mg;SETIT_009979mg;SETIT_032331mg;SETIT_033931mg;SETIT_038616mg
GO:0016887	ATPase activity	Molecular Function	6	SETIT_003988mg;SETIT_005204mg;SETIT_009979mg;SETIT_032331mg;SETIT_033931mg;SETIT_038616mg
GO:0017111	nucleoside-triphosphatase activity	Molecular Function	6	SETIT_003988mg;SETIT_005204mg;SETIT_009979mg;SETIT_032331mg;SETIT_033931mg;SETIT_038616mg
GO:0019787	ubiquitin-like protein transferase activity	Molecular Function	6	SETIT_004756mg;SETIT_010325mg;SETIT_017223mg;SETIT_022170mg;SETIT_024545mg;SETIT_025290mg
GO:0030246	carbohydrate binding	Molecular Function	6	SETIT_000851mg;SETIT_003755mg;SETIT_003988mg;SETIT_012108mg;SETIT_015427mg;SETIT_029669mg
GO:0030247	polysaccharide binding	Molecular Function	6	SETIT_000851mg;SETIT_003755mg;SETIT_003988mg;SETIT_012108mg;SETIT_015427mg;SETIT_029669mg
GO:0035251	UDP-glucosyltransferase activity	Molecular Function	6	SETIT_001241mg;SETIT_001332mg;SETIT_009941mg;SETIT_026310mg;SETIT_028873mg;SETIT_029646mg
GO:0046527	glucosyltransferase activity	Molecular Function	6	SETIT_001241mg;SETIT_001332mg;SETIT_009941mg;SETIT_026310mg;SETIT_028873mg;SETIT_029646mg
GO:0046943	carboxylic acid transmembrane transporter activity	Molecular Function	6	SETIT_001036mg;SETIT_0016081mg;SETIT_0016082mg;SETIT_003988mg;SETIT_004892mg;SETIT_013726mg
GO:0008168	methyltransferase activity	Molecular Function	5	SETIT_002170mg;SETIT_026280mg;SETIT_026523mg;SETIT_026538mg;SETIT_028691mg
GO:0008324	cation transmembrane transporter activity	Molecular Function	5	SETIT_000574mg;SETIT_001036mg;SETIT_003988mg;SETIT_012002mg;SETIT_020215mg
GO:0016741	transferase activity, transferring one-carbon groups	Molecular Function	5	SETIT_002170mg;SETIT_026280mg;SETIT_026523mg;SETIT_026538mg;SETIT_028691mg
GO:0016782	transferase activity, transferring sulfur-containing groups	Molecular Function	5	SETIT_002278mg;SETIT_010434mg;SETIT_014101mg;SETIT_015442mg;SETIT_038146mg
GO:0016830	carbon-carbon lyase activity	Molecular Function	5	SETIT_024060mg;SETIT_026211mg;SETIT_036506mg;SETIT_036532mg;SETIT_0389102mg
GO:0016835	carbon-oxygen lyase activity	Molecular Function	5	SETIT_014124mg;SETIT_035439mg;SETIT_036506mg;SETIT_036532mg;SETIT_0389102mg
GO:0016836	hydro-lyase activity	Molecular Function	5	SETIT_014124mg;SETIT_035439mg;SETIT_036506mg;SETIT_036532mg;SETIT_0389102mg
GO:0042623	ATPase activity, coupled	Molecular Function	5	SETIT_003988mg;SETIT_005204mg;SETIT_032331mg;SETIT_033931mg;SETIT_038616mg
GO:0050662	coenzyme binding	Molecular Function	5	SETIT_008391mg;SETIT_013486mg;SETIT_018207mg;SETIT_019452mg;SETIT_035909mg
GO:0080043	quercetin 3-O-glucosyltransferase activity	Molecular Function	5	SETIT_001241mg;SETIT_001332mg;SETIT_009941mg;SETIT_026310mg;SETIT_029646mg
GO:0080044	quercetin 7-O-glucosyltransferase activity	Molecular Function	5	SETIT_001241mg;SETIT_001332mg;SETIT_009941mg;SETIT_026310mg;SETIT_029646mg
GO:0000975	regulatory region DNA binding	Molecular Function	4	SETIT_002847mg;SETIT_037251mg;SETIT_037672mg;SETIT_039857mg
GO:0001067	regulatory region nucleic acid binding	Molecular Function	4	SETIT_002847mg;SETIT_037251mg;SETIT_037672mg;SETIT_039857mg
GO:0004175	endopeptidase activity	Molecular Function	4	SETIT_022063mg;SETIT_024060mg;SETIT_024529mg;SETIT_025076mg
GO:0004869	cysteine-type endopeptidase inhibitor activity	Molecular Function	4	SETIT_027134mg;SETIT_027571mg;SETIT_028295mg;SETIT_028385mg
GO:0005507	copper ion binding	Molecular Function	4	SETIT_002939mg;SETIT_007952mg;SETIT_026136mg;SETIT_026150mg
GO:0008146	sulfotransferase activity	Molecular Function	4	SETIT_002278mg;SETIT_010434mg;SETIT_014101mg;SETIT_015442mg
GO:0008234	cysteine-type peptidase activity	Molecular Function	4	SETIT_017379mg;SETIT_024060mg;SETIT_027457mg;SETIT_027670mg
GO:0008422	beta-glucosidase activity	Molecular Function	4	SETIT_009896mg;SETIT_009910mg;SETIT_020102mg;SETIT_029565mg
GO:0008757	S-adenosylmethionine-dependent methyltransferase activity	Molecular Function	4	SETIT_002170mg;SETIT_026523mg;SETIT_026538mg;SETIT_028691mg
GO:0009055	electron carrier activity	Molecular Function	4	SETIT_002770mg;SETIT_002939mg;SETIT_020705mg;SETIT_031164mg
GO:0015399	primary active transmembrane transporter activity	Molecular Function	4	SETIT_005204mg;SETIT_032331mg;SETIT_033931mg;SETIT_038616mg
GO:0015405	P-P-bond-hydrolysis-driven transmembrane transporter activity	Molecular Function	4	SETIT_005204mg;SETIT_032331mg;SETIT_033931mg;SETIT_038616mg
GO:0015926	glucosidase activity	Molecular Function	4	SETIT_009896mg;SETIT_009910mg;SETIT_020102mg;SETIT_029565mg
GO:0016820	hydrolase activity, acting on acid anhydrides, catalyzing transmembrane movement of substances	Molecular Function	4	SETIT_005204mg;SETIT_032331mg;SETIT_033931mg;SETIT_038616mg
GO:0016874	ligase activity	Molecular Function	4	SETIT_001772mg;SETIT_004756mg;SETIT_013489mg;SETIT_016198mg
GO:0042626	ATPase activity, coupled to transmembrane movement of substances	Molecular Function	4	SETIT_005204mg;SETIT_032331mg;SETIT_033931mg;SETIT_038616mg
GO:0043492	ATPase activity, coupled to movement of substances	Molecular Function	4	SETIT_005204mg;SETIT_032331mg;SETIT_033931mg;SETIT_038616mg
GO:0044212	transcription regulatory region DNA binding	Molecular Function	4	SETIT_002847mg;SETIT_037251mg;SETIT_037672mg;SETIT_039857mg
GO:0050660	flavin adenine dinucleotide binding	Molecular Function	4	SETIT_008391mg;SETIT_018207mg;SETIT_019452mg;SETIT_035909mg
GO:0004190	aspartic-type endopeptidase activity	Molecular Function	3	SETIT_022063mg;SETIT_024529mg;SETIT_025076mg
GO:0004568	chitinase activity	Molecular Function	3	SETIT_010776mg;SETIT_018061mg;SETIT_028172mg
GO:0004834	tryptophan synthase activity	Molecular Function	3	SETIT_036506mg;SETIT_036532mg;SETIT_0389102mg
GO:0004867	serine-type endopeptidase inhibitor activity	Molecular Function	3	SETIT_011162mg;SETIT_026574mg;SETIT_027046mg
GO:0005275	amine transmembrane transporter activity	Molecular Function	3	SETIT_0016081mg;SETIT_0016082mg;SETIT_004892mg
GO:0008061	chitin binding	Molecular Function	3	SETIT_010776mg;SETIT_018061mg;SETIT_028172mg
GO:0016679	oxidoreductase activity, acting on diphenols and related substances as donors	Molecular Function	3	SETIT_007952mg;SETIT_026136mg;SETIT_026150mg
GO:0016682	oxidoreductase activity, acting on diphenols and related substances as donors, oxygen as acceptor	Molecular Function	3	SETIT_007952mg;SETIT_026136mg;SETIT_026150mg
GO:0016779	nucleotidyltransferase activity	Molecular Function	3	SETIT_014836mg;SETIT_029545mg;SETIT_038146mg
GO:0016832	aldehyde-lyase activity	Molecular Function	3	SETIT_036506mg;SETIT_036532mg;SETIT_0389102mg
GO:0033984	indole-3-glycerol-phosphate lyase activity	Molecular Function	3	SETIT_036506mg;SETIT_036532mg;SETIT_0389102mg
GO:0052716	hydroquinone:oxygen oxidoreductase activity	Molecular Function	3	SETIT_007952mg;SETIT_026136mg;SETIT_026150mg
GO:0070001	aspartic-type peptidase activity	Molecular Function	3	SETIT_022063mg;SETIT_024529mg;SETIT_025076mg
GO:0071949	FAD binding	Molecular Function	3	SETIT_018207mg;SETIT_019452mg;SETIT_035909mg
GO:0003697	single-stranded DNA binding	Molecular Function	2	SETIT_003988mg;SETIT_009979mg
GO:0003723	RNA binding	Molecular Function	2	SETIT_000360mg;SETIT_038146mg
GO:0003735	structural constituent of ribosome	Molecular Function	2	SETIT_008391mg;SETIT_024529mg
GO:0004180	carboxypeptidase activity	Molecular Function	2	SETIT_001351mg;SETIT_034941mg
GO:0004185	serine-type carboxypeptidase activity	Molecular Function	2	SETIT_001351mg;SETIT_034941mg
GO:0004338	glucan exo-1,3-beta-glucosidase activity	Molecular Function	2	SETIT_009896mg;SETIT_009910mg
GO:0004518	nuclease activity	Molecular Function	2	SETIT_019730mg;SETIT_022872mg
GO:0004540	ribonuclease activity	Molecular Function	2	SETIT_019730mg;SETIT_022872mg
GO:0004565	beta-galactosidase activity	Molecular Function	2	SETIT_009896mg;SETIT_009910mg
GO:0004871	signal transducer activity	Molecular Function	2	SETIT_006279mg;SETIT_023265mg
GO:0005198	structural molecule activity	Molecular Function	2	SETIT_008391mg;SETIT_024529mg
GO:0005310	dicarboxylic acid transmembrane transporter activity	Molecular Function	2	SETIT_001036mg;SETIT_003988mg
GO:0005313	L-glutamate transmembrane transporter activity	Molecular Function	2	SETIT_001036mg;SETIT_003988mg
GO:0008028	monocarboxylic acid transmembrane transporter activity	Molecular Function	2	SETIT_001036mg;SETIT_003988mg
GO:0008171	O-methyltransferase activity	Molecular Function	2	SETIT_026523mg;SETIT_026538mg
GO:0008236	serine-type peptidase activity	Molecular Function	2	SETIT_001351mg;SETIT_034941mg
GO:0008238	exopeptidase activity	Molecular Function	2	SETIT_001351mg;SETIT_034941mg
GO:0008289	lipid binding	Molecular Function	2	SETIT_008517mg;SETIT_012210mg
GO:0008374	O-acyltransferase activity	Molecular Function	2	SETIT_029264mg;SETIT_029902mg
GO:0008483	transaminase activity	Molecular Function	2	SETIT_021883mg;SETIT_035771mg
GO:0015077	monovalent inorganic cation transmembrane transporter activity	Molecular Function	2	SETIT_000574mg;SETIT_020215mg
GO:0015079	potassium ion transmembrane transporter activity	Molecular Function	2	SETIT_000574mg;SETIT_020215mg
GO:0015172	acidic amino acid transmembrane transporter activity	Molecular Function	2	SETIT_001036mg;SETIT_003988mg
GO:0015174	basic amino acid transmembrane transporter activity	Molecular Function	2	SETIT_001036mg;SETIT_003988mg
GO:0015175	neutral amino acid transmembrane transporter activity	Molecular Function	2	SETIT_001036mg;SETIT_003988mg
GO:0015179	L-amino acid transmembrane transporter activity	Molecular Function	2	SETIT_001036mg;SETIT_003988mg
GO:0015180	L-alanine transmembrane transporter activity	Molecular Function	2	SETIT_001036mg;SETIT_003988mg
GO:0015181	arginine transmembrane transporter activity	Molecular Function	2	SETIT_001036mg;SETIT_003988mg
GO:0015185	gamma-aminobutyric acid transmembrane transporter activity	Molecular Function	2	SETIT_001036mg;SETIT_003988mg
GO:0015189	L-lysine transmembrane transporter activity	Molecular Function	2	SETIT_001036mg;SETIT_003988mg
GO:0015267	channel activity	Molecular Function	2	SETIT_000574mg;SETIT_030713mg
GO:0015291	secondary active transmembrane transporter activity	Molecular Function	2	SETIT_001036mg;SETIT_003988mg
GO:0015297	antiporter activity	Molecular Function	2	SETIT_001036mg;SETIT_003988mg
GO:0015925	galactosidase activity	Molecular Function	2	SETIT_009896mg;SETIT_009910mg
GO:0016614	oxidoreductase activity, acting on CH-OH group of donors	Molecular Function	2	SETIT_008391mg;SETIT_013486mg
GO:0016722	oxidoreductase activity, oxidizing metal ions	Molecular Function	2	SETIT_007952mg;SETIT_026150mg
GO:0016762	xyloglucan:xyloglucosyl transferase activity	Molecular Function	2	SETIT_007018mg;SETIT_010796mg
GO:0016765	transferase activity, transferring alkyl or aryl (other than methyl) groups	Molecular Function	2	SETIT_008985mg;SETIT_037296mg
GO:0016769	transferase activity, transferring nitrogenous groups	Molecular Function	2	SETIT_021883mg;SETIT_035771mg
GO:0016831	carboxy-lyase activity	Molecular Function	2	SETIT_024060mg;SETIT_026211mg
GO:0017171	serine hydrolase activity	Molecular Function	2	SETIT_001351mg;SETIT_034941mg
GO:0019899	enzyme binding	Molecular Function	2	SETIT_023142mg;SETIT_025290mg
GO:0022803	passive transmembrane transporter activity	Molecular Function	2	SETIT_000574mg;SETIT_030713mg
GO:0022838	substrate-specific channel activity	Molecular Function	2	SETIT_000574mg;SETIT_030713mg
GO:0022858	alanine transmembrane transporter activity	Molecular Function	2	SETIT_001036mg;SETIT_003988mg
GO:0022890	inorganic cation transmembrane transporter activity	Molecular Function	2	SETIT_000574mg;SETIT_020215mg
GO:0033907	beta-D-fucosidase activity	Molecular Function	2	SETIT_009896mg;SETIT_009910mg
GO:0042578	phosphoric ester hydrolase activity	Molecular Function	2	SETIT_015427mg;SETIT_021558mg
GO:0042802	identical protein binding	Molecular Function	2	SETIT_021883mg;SETIT_023142mg
GO:0044877	macromolecular complex binding	Molecular Function	2	SETIT_009979mg;SETIT_028691mg
GO:0046873	metal ion transmembrane transporter activity	Molecular Function	2	SETIT_000574mg;SETIT_020215mg
GO:0046982	protein heterodimerization activity	Molecular Function	2	SETIT_035217mg;SETIT_037966mg
GO:0047701	beta-L-arabinosidase activity	Molecular Function	2	SETIT_009896mg;SETIT_009910mg
GO:0051213	dioxygenase activity	Molecular Function	2	SETIT_005855mg;SETIT_010639mg
GO:0052689	carboxylic ester hydrolase activity	Molecular Function	2	SETIT_016198mg;SETIT_027980mg
GO:0070008	serine-type exopeptidase activity	Molecular Function	2	SETIT_001351mg;SETIT_034941mg
GO:0080083	beta-gentiobiose beta-glucosidase activity	Molecular Function	2	SETIT_009896mg;SETIT_009910mg
GO:0000049	tRNA binding	Molecular Function	1	SETIT_038146mg
GO:0000175	3'-5'-exoribonuclease activity	Molecular Function	1	SETIT_022872mg
GO:0000976	transcription regulatory region sequence-specific DNA binding	Molecular Function	1	SETIT_002847mg
GO:0000977	RNA polymerase II regulatory region sequence-specific DNA binding	Molecular Function	1	SETIT_002847mg
GO:0001012	RNA polymerase II regulatory region DNA binding	Molecular Function	1	SETIT_002847mg
GO:0001054	RNA polymerase I activity	Molecular Function	1	SETIT_014836mg
GO:0001055	RNA polymerase II activity	Molecular Function	1	SETIT_014836mg
GO:0001056	RNA polymerase III activity	Molecular Function	1	SETIT_014836mg
GO:0002161	aminoacyl-tRNA editing activity	Molecular Function	1	SETIT_016198mg
GO:0003682	chromatin binding	Molecular Function	1	SETIT_028691mg
GO:0003690	double-stranded DNA binding	Molecular Function	1	SETIT_002847mg
GO:0003774	motor activity	Molecular Function	1	SETIT_009979mg
GO:0003777	microtubule motor activity	Molecular Function	1	SETIT_009979mg
GO:0003886	DNA (cytosine-5-)-methyltransferase activity	Molecular Function	1	SETIT_028691mg
GO:0003899	DNA-directed RNA polymerase activity	Molecular Function	1	SETIT_014836mg
GO:0003993	acid phosphatase activity	Molecular Function	1	SETIT_021558mg
GO:0004028	3-chloroallyl aldehyde dehydrogenase activity	Molecular Function	1	SETIT_009981mg
GO:0004029	aldehyde dehydrogenase (NAD) activity	Molecular Function	1	SETIT_009981mg
GO:0004030	aldehyde dehydrogenase [NAD(P)+] activity	Molecular Function	1	SETIT_009981mg
GO:0004069	L-aspartate:2-oxoglutarate aminotransferase activity	Molecular Function	1	SETIT_035771mg
GO:0004089	carbonate dehydratase activity	Molecular Function	1	SETIT_014124mg
GO:0004144	diacylglycerol O-acyltransferase activity	Molecular Function	1	SETIT_029264mg
GO:0004197	cysteine-type endopeptidase activity	Molecular Function	1	SETIT_024060mg
GO:0004357	glutamate-cysteine ligase activity	Molecular Function	1	SETIT_001772mg
GO:0004364	glutathione transferase activity	Molecular Function	1	SETIT_037296mg
GO:0004420	hydroxymethylglutaryl-CoA reductase (NADPH) activity	Molecular Function	1	SETIT_013486mg
GO:0004474	malate synthase activity	Molecular Function	1	SETIT_0097552mg
GO:0004519	endonuclease activity	Molecular Function	1	SETIT_019730mg
GO:0004521	endoribonuclease activity	Molecular Function	1	SETIT_019730mg
GO:0004527	exonuclease activity	Molecular Function	1	SETIT_022872mg
GO:0004532	exoribonuclease activity	Molecular Function	1	SETIT_022872mg
GO:0004596	peptide alpha-N-acetyltransferase activity	Molecular Function	1	SETIT_032959mg
GO:0004601	peroxidase activity	Molecular Function	1	SETIT_002052mg
GO:0004683	calmodulin-dependent protein kinase activity	Molecular Function	1	SETIT_025125mg
GO:0004748	ribonucleoside-diphosphate reductase activity, thioredoxin disulfide as acceptor	Molecular Function	1	SETIT_038146mg
GO:0004812	aminoacyl-tRNA ligase activity	Molecular Function	1	SETIT_016198mg
GO:0004832	valine-tRNA ligase activity	Molecular Function	1	SETIT_016198mg
GO:0004872	receptor activity	Molecular Function	1	SETIT_006279mg
GO:0004888	transmembrane signaling receptor activity	Molecular Function	1	SETIT_006279mg
GO:0004930	G-protein coupled receptor activity	Molecular Function	1	SETIT_006279mg
GO:0004969	histamine receptor activity	Molecular Function	1	SETIT_006279mg
GO:0005216	ion channel activity	Molecular Function	1	SETIT_000574mg
GO:0005244	voltage-gated ion channel activity	Molecular Function	1	SETIT_000574mg
GO:0005249	voltage-gated potassium channel activity	Molecular Function	1	SETIT_000574mg
GO:0005261	cation channel activity	Molecular Function	1	SETIT_000574mg
GO:0005267	potassium channel activity	Molecular Function	1	SETIT_000574mg
GO:0005372	water transmembrane transporter activity	Molecular Function	1	SETIT_030713mg
GO:0005516	calmodulin binding	Molecular Function	1	SETIT_025125mg
GO:0005525	GTP binding	Molecular Function	1	SETIT_023694mg
GO:0005543	phospholipid binding	Molecular Function	1	SETIT_008517mg
GO:0008017	microtubule binding	Molecular Function	1	SETIT_009979mg
GO:0008080	N-acetyltransferase activity	Molecular Function	1	SETIT_032959mg
GO:0008081	phosphoric diester hydrolase activity	Molecular Function	1	SETIT_015427mg
GO:0008092	cytoskeletal protein binding	Molecular Function	1	SETIT_009979mg
GO:0008094	DNA-dependent ATPase activity	Molecular Function	1	SETIT_003988mg
GO:0008227	G-protein coupled amine receptor activity	Molecular Function	1	SETIT_006279mg
GO:0008378	galactosyltransferase activity	Molecular Function	1	SETIT_005909mg
GO:0008398	sterol 14-demethylase activity	Molecular Function	1	SETIT_026280mg
GO:0008408	3'-5' exonuclease activity	Molecular Function	1	SETIT_022872mg
GO:0008429	phosphatidylethanolamine binding	Molecular Function	1	SETIT_008517mg
GO:0008453	alanine-glyoxylate transaminase activity	Molecular Function	1	SETIT_021883mg
GO:0008661	1-deoxy-D-xylulose-5-phosphate synthase activity	Molecular Function	1	SETIT_029067mg
GO:0008878	glucose-1-phosphate adenylyltransferase activity	Molecular Function	1	SETIT_029545mg
GO:0008889	glycerophosphodiester phosphodiesterase activity	Molecular Function	1	SETIT_015427mg
GO:0009008	DNA-methyltransferase activity	Molecular Function	1	SETIT_028691mg
GO:0009931	calcium-dependent protein serine/threonine kinase activity	Molecular Function	1	SETIT_025125mg
GO:0010285	L,L-diaminopimelate aminotransferase activity	Molecular Function	1	SETIT_035771mg
GO:0010521	telomerase inhibitor activity	Molecular Function	1	SETIT_009979mg
GO:0010857	calcium-dependent protein kinase activity	Molecular Function	1	SETIT_025125mg
GO:0015144	carbohydrate transmembrane transporter activity	Molecular Function	1	SETIT_030713mg
GO:0015166	polyol transmembrane transporter activity	Molecular Function	1	SETIT_030713mg
GO:0015168	glycerol transmembrane transporter activity	Molecular Function	1	SETIT_030713mg
GO:0015250	water channel activity	Molecular Function	1	SETIT_030713mg
GO:0015254	glycerol channel activity	Molecular Function	1	SETIT_030713mg
GO:0015631	tubulin binding	Molecular Function	1	SETIT_009979mg
GO:0015665	alcohol transmembrane transporter activity	Molecular Function	1	SETIT_030713mg
GO:0016165	linoleate 13S-lipoxygenase activity	Molecular Function	1	SETIT_005855mg
GO:0016207	4-coumarate-CoA ligase activity	Molecular Function	1	SETIT_013489mg
GO:0016209	antioxidant activity	Molecular Function	1	SETIT_002052mg
GO:0016405	CoA-ligase activity	Molecular Function	1	SETIT_013489mg
GO:0016407	acetyltransferase activity	Molecular Function	1	SETIT_032959mg
GO:0016410	N-acyltransferase activity	Molecular Function	1	SETIT_032959mg
GO:0016411	acylglycerol O-acyltransferase activity	Molecular Function	1	SETIT_029264mg
GO:0016616	oxidoreductase activity, acting on the CH-OH group of donors, NAD or NADP as acceptor	Molecular Function	1	SETIT_013486mg
GO:0016620	oxidoreductase activity, acting on the aldehyde or oxo group of donors, NAD or NADP as acceptor	Molecular Function	1	SETIT_009981mg
GO:0016645	oxidoreductase activity, acting on the CH-NH group of donors	Molecular Function	1	SETIT_008391mg
GO:0016684	oxidoreductase activity, acting on peroxide as acceptor	Molecular Function	1	SETIT_002052mg
GO:0016701	oxidoreductase activity, acting on single donors with incorporation of molecular oxygen	Molecular Function	1	SETIT_005855mg
GO:0016702	oxidoreductase activity, acting on single donors with incorporation of molecular oxygen, incorporation of two atoms of oxygen	Molecular Function	1	SETIT_005855mg
GO:0016725	oxidoreductase activity, acting on CH or CH2 groups	Molecular Function	1	SETIT_038146mg
GO:0016728	oxidoreductase activity, acting on CH or CH2 groups, disulfide as acceptor	Molecular Function	1	SETIT_038146mg
GO:0016744	transferase activity, transferring aldehyde or ketonic groups	Molecular Function	1	SETIT_029067mg
GO:0016759	cellulose synthase activity	Molecular Function	1	SETIT_028873mg
GO:0016760	cellulose synthase (UDP-forming) activity	Molecular Function	1	SETIT_028873mg
GO:0016783	sulfurtransferase activity	Molecular Function	1	SETIT_038146mg
GO:0016791	phosphatase activity	Molecular Function	1	SETIT_021558mg
GO:0016796	exonuclease activity, active with either ribo- or deoxyribonucleic acids and producing 5'-phosphomonoesters	Molecular Function	1	SETIT_022872mg
GO:0016840	carbon-nitrogen lyase activity	Molecular Function	1	SETIT_019385mg
GO:0016841	ammonia-lyase activity	Molecular Function	1	SETIT_019385mg
GO:0016875	ligase activity, forming carbon-oxygen bonds	Molecular Function	1	SETIT_016198mg
GO:0016876	ligase activity, forming aminoacyl-tRNA and related compounds	Molecular Function	1	SETIT_016198mg
GO:0016877	ligase activity, forming carbon-sulfur bonds	Molecular Function	1	SETIT_013489mg
GO:0016878	acid-thiol ligase activity	Molecular Function	1	SETIT_013489mg
GO:0016879	ligase activity, forming carbon-nitrogen bonds	Molecular Function	1	SETIT_001772mg
GO:0016881	acid-amino acid ligase activity	Molecular Function	1	SETIT_001772mg
GO:0016891	endoribonuclease activity, producing 5'-phosphomonoesters	Molecular Function	1	SETIT_019730mg
GO:0016893	endonuclease activity, active with either ribo- or deoxyribonucleic acids and producing 5'-phosphomonoesters	Molecular Function	1	SETIT_019730mg
GO:0016896	exoribonuclease activity, producing 5'-phosphomonoesters	Molecular Function	1	SETIT_022872mg
GO:0016903	oxidoreductase activity, acting on the aldehyde or oxo group of donors	Molecular Function	1	SETIT_009981mg
GO:0019001	guanyl nucleotide binding	Molecular Function	1	SETIT_023694mg
GO:0019139	cytokinin dehydrogenase activity	Molecular Function	1	SETIT_008391mg
GO:0022832	voltage-gated channel activity	Molecular Function	1	SETIT_000574mg
GO:0022836	gated channel activity	Molecular Function	1	SETIT_000574mg
GO:0022843	voltage-gated cation channel activity	Molecular Function	1	SETIT_000574mg
GO:0030599	pectinesterase activity	Molecular Function	1	SETIT_027980mg
GO:0031625	ubiquitin protein ligase binding	Molecular Function	1	SETIT_025290mg
GO:0032403	protein complex binding	Molecular Function	1	SETIT_009979mg
GO:0032451	demethylase activity	Molecular Function	1	SETIT_026280mg
GO:0032561	guanyl ribonucleotide binding	Molecular Function	1	SETIT_023694mg
GO:0034062	RNA polymerase activity	Molecular Function	1	SETIT_014836mg
GO:0034212	peptide N-acetyltransferase activity	Molecular Function	1	SETIT_032959mg
GO:0035173	histone kinase activity	Molecular Function	1	SETIT_029328mg
GO:0035184	histone threonine kinase activity	Molecular Function	1	SETIT_029328mg
GO:0035402	histone kinase activity (H3-T11 specific)	Molecular Function	1	SETIT_029328mg
GO:0038023	signaling receptor activity	Molecular Function	1	SETIT_006279mg
GO:0042162	telomeric DNA binding	Molecular Function	1	SETIT_009979mg
GO:0042349	guiding stereospecific synthesis activity	Molecular Function	1	SETIT_011196mg
GO:0042781	3'-tRNA processing endoribonuclease activity	Molecular Function	1	SETIT_019730mg
GO:0043047	single-stranded telomeric DNA binding	Molecular Function	1	SETIT_009979mg
GO:0044389	ubiquitin-like protein ligase binding	Molecular Function	1	SETIT_025290mg
GO:0045330	aspartyl esterase activity	Molecular Function	1	SETIT_027980mg
GO:0045548	phenylalanine ammonia-lyase activity	Molecular Function	1	SETIT_019385mg
GO:0045735	nutrient reservoir activity	Molecular Function	1	SETIT_028022mg
GO:0046912	transferase activity, transferring acyl groups, acyl groups converted into alkyl on transfer	Molecular Function	1	SETIT_0097552mg
GO:0047274	galactinol-sucrose galactosyltransferase activity	Molecular Function	1	SETIT_005909mg
GO:0047987	hydroperoxide dehydratase activity	Molecular Function	1	SETIT_035439mg
GO:0050661	NADP binding	Molecular Function	1	SETIT_013486mg
GO:0051117	ATPase binding	Molecular Function	1	SETIT_023142mg
GO:0051777	ent-kaurenoate oxidase activity	Molecular Function	1	SETIT_026267mg
GO:0052381	tRNA dimethylallyltransferase activity	Molecular Function	1	SETIT_008985mg
GO:0052622	ATP dimethylallyltransferase activity	Molecular Function	1	SETIT_008985mg
GO:0052623	ADP dimethylallyltransferase activity	Molecular Function	1	SETIT_008985mg
GO:0060089	molecular transducer activity	Molecular Function	1	SETIT_006279mg
GO:0061630	ubiquitin protein ligase activity	Molecular Function	1	SETIT_025290mg
GO:0061659	ubiquitin-like protein ligase activity	Molecular Function	1	SETIT_025290mg
GO:0061731	ribonucleoside-diphosphate reductase activity	Molecular Function	1	SETIT_038146mg
GO:0070546	L-phenylalanine aminotransferase activity	Molecular Function	1	SETIT_035771mg
GO:0070566	adenylyltransferase activity	Molecular Function	1	SETIT_029545mg
GO:0072354	histone kinase activity (H3-T3 specific)	Molecular Function	1	SETIT_029328mg
GO:0080130	L-phenylalanine:2-oxoglutarate aminotransferase activity	Molecular Function	1	SETIT_035771mg
GO:0098505	G-rich strand telomeric DNA binding	Molecular Function	1	SETIT_009979mg
GO:0098847	sequence-specific single stranded DNA binding	Molecular Function	1	SETIT_009979mg
GO:0099600	transmembrane receptor activity	Molecular Function	1	SETIT_006279mg
GO:1901476	carbohydrate transporter activity	Molecular Function	1	SETIT_030713mg
GO:1901618	organic hydroxy compound transmembrane transporter activity	Molecular Function	1	SETIT_030713mg
GO:1990837	sequence-specific double-stranded DNA binding	Molecular Function	1	SETIT_002847mg
GO:0005575	cellular_component	Cellular Component	220	SETIT_000299mg;SETIT_000574mg;SETIT_000851mg;SETIT_000888mg;SETIT_000933mg;SETIT_001026mg;SETIT_001036mg;SETIT_001241mg;SETIT_001332mg;SETIT_0016081mg;SETIT_0016082mg;SETIT_001772mg;SETIT_001915mg;SETIT_002052mg;SETIT_002085mg;SETIT_002170mg;SETIT_002714mg;SETIT_002770mg;SETIT_002847mg;SETIT_002939mg;SETIT_003755mg;SETIT_003813mg;SETIT_003988mg;SETIT_004115mg;SETIT_004307mg;SETIT_004714mg;SETIT_0…
GO:0005623	cell	Cellular Component	142	SETIT_000299mg;SETIT_000574mg;SETIT_000851mg;SETIT_000888mg;SETIT_001036mg;SETIT_001241mg;SETIT_001332mg;SETIT_001772mg;SETIT_001915mg;SETIT_002052mg;SETIT_002085mg;SETIT_002170mg;SETIT_002714mg;SETIT_002770mg;SETIT_002847mg;SETIT_002939mg;SETIT_003988mg;SETIT_004307mg;SETIT_004714mg;SETIT_004756mg;SETIT_004983mg;SETIT_005133mg;SETIT_005204mg;SETIT_005855mg;SETIT_006567mg;SETIT_006975mg;SETIT_007…
GO:0044464	cell part	Cellular Component	142	SETIT_000299mg;SETIT_000574mg;SETIT_000851mg;SETIT_000888mg;SETIT_001036mg;SETIT_001241mg;SETIT_001332mg;SETIT_001772mg;SETIT_001915mg;SETIT_002052mg;SETIT_002085mg;SETIT_002170mg;SETIT_002714mg;SETIT_002770mg;SETIT_002847mg;SETIT_002939mg;SETIT_003988mg;SETIT_004307mg;SETIT_004714mg;SETIT_004756mg;SETIT_004983mg;SETIT_005133mg;SETIT_005204mg;SETIT_005855mg;SETIT_006567mg;SETIT_006975mg;SETIT_007…
GO:0005622	intracellular	Cellular Component	119	SETIT_000574mg;SETIT_001241mg;SETIT_001332mg;SETIT_001772mg;SETIT_001915mg;SETIT_002170mg;SETIT_002714mg;SETIT_002770mg;SETIT_002847mg;SETIT_004307mg;SETIT_004714mg;SETIT_004756mg;SETIT_004983mg;SETIT_005133mg;SETIT_005204mg;SETIT_005855mg;SETIT_006567mg;SETIT_006975mg;SETIT_007199mg;SETIT_008391mg;SETIT_008439mg;SETIT_008985mg;SETIT_0097552mg;SETIT_009941mg;SETIT_009979mg;SETIT_0100262mg;SETIT_0…
GO:0044424	intracellular part	Cellular Component	117	SETIT_000574mg;SETIT_001241mg;SETIT_001332mg;SETIT_001772mg;SETIT_001915mg;SETIT_002170mg;SETIT_002714mg;SETIT_002770mg;SETIT_002847mg;SETIT_004307mg;SETIT_004756mg;SETIT_005133mg;SETIT_005204mg;SETIT_005855mg;SETIT_006567mg;SETIT_006975mg;SETIT_007199mg;SETIT_008391mg;SETIT_008439mg;SETIT_008985mg;SETIT_0097552mg;SETIT_009941mg;SETIT_009979mg;SETIT_0100262mg;SETIT_010155mg;SETIT_010228mg;SETIT_0…
GO:0016020	membrane	Cellular Component	116	SETIT_000299mg;SETIT_000574mg;SETIT_000851mg;SETIT_000888mg;SETIT_000933mg;SETIT_001026mg;SETIT_001036mg;SETIT_001241mg;SETIT_0016081mg;SETIT_0016082mg;SETIT_001915mg;SETIT_002085mg;SETIT_002170mg;SETIT_002770mg;SETIT_002939mg;SETIT_003755mg;SETIT_003813mg;SETIT_003988mg;SETIT_004115mg;SETIT_004892mg;SETIT_004921mg;SETIT_005204mg;SETIT_005855mg;SETIT_006106mg;SETIT_006279mg;SETIT_006567mg;SETIT_0…
GO:0043226	organelle	Cellular Component	107	SETIT_000574mg;SETIT_001241mg;SETIT_001332mg;SETIT_001772mg;SETIT_001915mg;SETIT_002170mg;SETIT_002714mg;SETIT_002770mg;SETIT_002847mg;SETIT_004307mg;SETIT_004756mg;SETIT_005133mg;SETIT_005204mg;SETIT_005855mg;SETIT_006567mg;SETIT_006975mg;SETIT_007199mg;SETIT_008391mg;SETIT_008439mg;SETIT_008985mg;SETIT_0097552mg;SETIT_009941mg;SETIT_009979mg;SETIT_0100262mg;SETIT_010155mg;SETIT_010228mg;SETIT_0…
GO:0043229	intracellular organelle	Cellular Component	107	SETIT_000574mg;SETIT_001241mg;SETIT_001332mg;SETIT_001772mg;SETIT_001915mg;SETIT_002170mg;SETIT_002714mg;SETIT_002770mg;SETIT_002847mg;SETIT_004307mg;SETIT_004756mg;SETIT_005133mg;SETIT_005204mg;SETIT_005855mg;SETIT_006567mg;SETIT_006975mg;SETIT_007199mg;SETIT_008391mg;SETIT_008439mg;SETIT_008985mg;SETIT_0097552mg;SETIT_009941mg;SETIT_009979mg;SETIT_0100262mg;SETIT_010155mg;SETIT_010228mg;SETIT_0…
GO:0043227	membrane-bounded organelle	Cellular Component	106	SETIT_000574mg;SETIT_001241mg;SETIT_001332mg;SETIT_001772mg;SETIT_001915mg;SETIT_002170mg;SETIT_002714mg;SETIT_002770mg;SETIT_002847mg;SETIT_004307mg;SETIT_004756mg;SETIT_005133mg;SETIT_005204mg;SETIT_005855mg;SETIT_006567mg;SETIT_006975mg;SETIT_007199mg;SETIT_008439mg;SETIT_008985mg;SETIT_0097552mg;SETIT_009941mg;SETIT_009979mg;SETIT_0100262mg;SETIT_010155mg;SETIT_010228mg;SETIT_010553mg;SETIT_0…
GO:0043231	intracellular membrane-bounded organelle	Cellular Component	106	SETIT_000574mg;SETIT_001241mg;SETIT_001332mg;SETIT_001772mg;SETIT_001915mg;SETIT_002170mg;SETIT_002714mg;SETIT_002770mg;SETIT_002847mg;SETIT_004307mg;SETIT_004756mg;SETIT_005133mg;SETIT_005204mg;SETIT_005855mg;SETIT_006567mg;SETIT_006975mg;SETIT_007199mg;SETIT_008439mg;SETIT_008985mg;SETIT_0097552mg;SETIT_009941mg;SETIT_009979mg;SETIT_0100262mg;SETIT_010155mg;SETIT_010228mg;SETIT_010553mg;SETIT_0…
GO:0031224	intrinsic component of membrane	Cellular Component	100	SETIT_000299mg;SETIT_000574mg;SETIT_000851mg;SETIT_000888mg;SETIT_000933mg;SETIT_001026mg;SETIT_001036mg;SETIT_001241mg;SETIT_0016081mg;SETIT_0016082mg;SETIT_001915mg;SETIT_002085mg;SETIT_002770mg;SETIT_002939mg;SETIT_003755mg;SETIT_003813mg;SETIT_003988mg;SETIT_004115mg;SETIT_004892mg;SETIT_004921mg;SETIT_005204mg;SETIT_005855mg;SETIT_006106mg;SETIT_006279mg;SETIT_007091mg;SETIT_007577mg;SETIT_0…
GO:0044425	membrane part	Cellular Component	100	SETIT_000299mg;SETIT_000574mg;SETIT_000851mg;SETIT_000888mg;SETIT_000933mg;SETIT_001026mg;SETIT_001036mg;SETIT_001241mg;SETIT_0016081mg;SETIT_0016082mg;SETIT_001915mg;SETIT_002085mg;SETIT_002770mg;SETIT_002939mg;SETIT_003755mg;SETIT_003813mg;SETIT_003988mg;SETIT_004115mg;SETIT_004892mg;SETIT_004921mg;SETIT_005204mg;SETIT_005855mg;SETIT_006106mg;SETIT_006279mg;SETIT_007091mg;SETIT_007577mg;SETIT_0…
GO:0016021	integral component of membrane	Cellular Component	96	SETIT_000299mg;SETIT_000574mg;SETIT_000888mg;SETIT_000933mg;SETIT_001026mg;SETIT_001036mg;SETIT_001241mg;SETIT_0016081mg;SETIT_0016082mg;SETIT_001915mg;SETIT_002085mg;SETIT_002939mg;SETIT_003755mg;SETIT_003813mg;SETIT_003988mg;SETIT_004115mg;SETIT_004892mg;SETIT_004921mg;SETIT_005204mg;SETIT_005855mg;SETIT_006106mg;SETIT_006279mg;SETIT_007091mg;SETIT_007577mg;SETIT_008988mg;SETIT_009320mg;SETIT_0…
GO:0005737	cytoplasm	Cellular Component	78	SETIT_000574mg;SETIT_001772mg;SETIT_001915mg;SETIT_002170mg;SETIT_002770mg;SETIT_005133mg;SETIT_005204mg;SETIT_005855mg;SETIT_006567mg;SETIT_008391mg;SETIT_008985mg;SETIT_0097552mg;SETIT_009941mg;SETIT_009979mg;SETIT_010553mg;SETIT_011404mg;SETIT_011923mg;SETIT_012628mg;SETIT_013486mg;SETIT_015607mg;SETIT_015797mg;SETIT_016198mg;SETIT_018550mg;SETIT_019385mg;SETIT_019997mg;SETIT_020008mg;SETIT_02…
GO:0044444	cytoplasmic part	Cellular Component	71	SETIT_000574mg;SETIT_001772mg;SETIT_001915mg;SETIT_002170mg;SETIT_002770mg;SETIT_005133mg;SETIT_005204mg;SETIT_005855mg;SETIT_006567mg;SETIT_008391mg;SETIT_008985mg;SETIT_0097552mg;SETIT_009941mg;SETIT_009979mg;SETIT_010553mg;SETIT_011923mg;SETIT_012628mg;SETIT_013486mg;SETIT_015607mg;SETIT_015797mg;SETIT_016198mg;SETIT_018550mg;SETIT_019997mg;SETIT_020008mg;SETIT_021883mg;SETIT_023142mg;SETIT_02…
GO:0005634	nucleus	Cellular Component	47	SETIT_002714mg;SETIT_002847mg;SETIT_004307mg;SETIT_004756mg;SETIT_005133mg;SETIT_006975mg;SETIT_007199mg;SETIT_008439mg;SETIT_009979mg;SETIT_0100262mg;SETIT_010155mg;SETIT_010228mg;SETIT_010553mg;SETIT_010812mg;SETIT_012530mg;SETIT_014099mg;SETIT_014469mg;SETIT_014474mg;SETIT_014836mg;SETIT_017443mg;SETIT_018262mg;SETIT_018550mg;SETIT_019997mg;SETIT_022872mg;SETIT_023330mg;SETIT_024545mg;SETIT_02…
GO:0009536	plastid	Cellular Component	33	SETIT_000574mg;SETIT_001772mg;SETIT_005204mg;SETIT_005855mg;SETIT_006567mg;SETIT_008985mg;SETIT_015797mg;SETIT_019997mg;SETIT_023142mg;SETIT_023265mg;SETIT_024032mg;SETIT_024545mg;SETIT_024821mg;SETIT_024861mg;SETIT_024921mg;SETIT_029067mg;SETIT_029264mg;SETIT_029545mg;SETIT_029646mg;SETIT_030346mg;SETIT_030368mg;SETIT_030629mg;SETIT_030869mg;SETIT_030998mg;SETIT_031001mg;SETIT_032346mg;SETIT_032…
GO:0071944	cell periphery	Cellular Component	32	SETIT_000299mg;SETIT_000574mg;SETIT_000851mg;SETIT_000888mg;SETIT_001036mg;SETIT_002052mg;SETIT_002085mg;SETIT_002770mg;SETIT_002939mg;SETIT_003988mg;SETIT_005204mg;SETIT_007018mg;SETIT_010796mg;SETIT_012108mg;SETIT_013726mg;SETIT_014946mg;SETIT_018123mg;SETIT_020705mg;SETIT_022822mg;SETIT_023265mg;SETIT_024497mg;SETIT_025125mg;SETIT_026280mg;SETIT_027980mg;SETIT_029669mg;SETIT_030713mg;SETIT_031…
GO:0005886	plasma membrane	Cellular Component	27	SETIT_000299mg;SETIT_000574mg;SETIT_000851mg;SETIT_000888mg;SETIT_001036mg;SETIT_002085mg;SETIT_002770mg;SETIT_002939mg;SETIT_003988mg;SETIT_005204mg;SETIT_012108mg;SETIT_013726mg;SETIT_018123mg;SETIT_020705mg;SETIT_022822mg;SETIT_023265mg;SETIT_024497mg;SETIT_025125mg;SETIT_026280mg;SETIT_029669mg;SETIT_030713mg;SETIT_031164mg;SETIT_032331mg;SETIT_032663mg;SETIT_033931mg;SETIT_038616mg;SETIT_038…
GO:0005739	mitochondrion	Cellular Component	24	SETIT_001772mg;SETIT_001915mg;SETIT_002170mg;SETIT_005133mg;SETIT_005855mg;SETIT_008985mg;SETIT_009941mg;SETIT_009979mg;SETIT_010553mg;SETIT_012628mg;SETIT_013486mg;SETIT_015607mg;SETIT_018550mg;SETIT_020008mg;SETIT_021883mg;SETIT_024529mg;SETIT_024895mg;SETIT_025801mg;SETIT_029565mg;SETIT_031867mg;SETIT_032021mg;SETIT_033323mg;SETIT_033931mg;SETIT_035520mg
GO:0044422	organelle part	Cellular Component	18	SETIT_001772mg;SETIT_002170mg;SETIT_002770mg;SETIT_002847mg;SETIT_006567mg;SETIT_009979mg;SETIT_011923mg;SETIT_013486mg;SETIT_014099mg;SETIT_014836mg;SETIT_024529mg;SETIT_026267mg;SETIT_028873mg;SETIT_029264mg;SETIT_0293831mg;SETIT_030346mg;SETIT_035217mg;SETIT_037966mg
GO:0044446	intracellular organelle part	Cellular Component	18	SETIT_001772mg;SETIT_002170mg;SETIT_002770mg;SETIT_002847mg;SETIT_006567mg;SETIT_009979mg;SETIT_011923mg;SETIT_013486mg;SETIT_014099mg;SETIT_014836mg;SETIT_024529mg;SETIT_026267mg;SETIT_028873mg;SETIT_029264mg;SETIT_0293831mg;SETIT_030346mg;SETIT_035217mg;SETIT_037966mg
GO:0005576	extracellular region	Cellular Component	16	SETIT_002052mg;SETIT_007018mg;SETIT_007952mg;SETIT_008391mg;SETIT_009896mg;SETIT_009910mg;SETIT_010796mg;SETIT_011162mg;SETIT_014946mg;SETIT_023433mg;SETIT_024060mg;SETIT_026136mg;SETIT_026150mg;SETIT_026574mg;SETIT_027046mg;SETIT_028172mg
GO:0032991	macromolecular complex	Cellular Component	16	SETIT_002847mg;SETIT_005204mg;SETIT_008391mg;SETIT_009979mg;SETIT_010325mg;SETIT_011923mg;SETIT_014099mg;SETIT_014836mg;SETIT_022872mg;SETIT_024529mg;SETIT_0293831mg;SETIT_032959mg;SETIT_035217mg;SETIT_037966mg;SETIT_038146mg;SETIT_038616mg
GO:0043234	protein complex	Cellular Component	14	SETIT_002847mg;SETIT_005204mg;SETIT_009979mg;SETIT_010325mg;SETIT_011923mg;SETIT_014099mg;SETIT_014836mg;SETIT_022872mg;SETIT_0293831mg;SETIT_032959mg;SETIT_035217mg;SETIT_037966mg;SETIT_038146mg;SETIT_038616mg
GO:0044459	plasma membrane part	Cellular Component	14	SETIT_000574mg;SETIT_000851mg;SETIT_001036mg;SETIT_002770mg;SETIT_002939mg;SETIT_003988mg;SETIT_005204mg;SETIT_012108mg;SETIT_020705mg;SETIT_023265mg;SETIT_029669mg;SETIT_030713mg;SETIT_031164mg;SETIT_038616mg
GO:0012505	endomembrane system	Cellular Component	13	SETIT_002170mg;SETIT_006567mg;SETIT_011923mg;SETIT_013486mg;SETIT_024060mg;SETIT_025290mg;SETIT_026267mg;SETIT_026280mg;SETIT_028873mg;SETIT_030368mg;SETIT_035208mg;SETIT_036413mg;SETIT_039330mg
GO:0031226	intrinsic component of plasma membrane	Cellular Component	12	SETIT_000574mg;SETIT_000851mg;SETIT_001036mg;SETIT_002770mg;SETIT_002939mg;SETIT_003988mg;SETIT_012108mg;SETIT_020705mg;SETIT_023265mg;SETIT_029669mg;SETIT_030713mg;SETIT_031164mg
GO:0009507	chloroplast	Cellular Component	11	SETIT_001772mg;SETIT_005855mg;SETIT_006567mg;SETIT_023142mg;SETIT_029067mg;SETIT_029264mg;SETIT_029545mg;SETIT_030346mg;SETIT_036506mg;SETIT_036532mg;SETIT_0389102mg
GO:0031225	anchored component of membrane	Cellular Component	9	SETIT_000851mg;SETIT_002770mg;SETIT_002939mg;SETIT_003988mg;SETIT_012108mg;SETIT_020705mg;SETIT_023265mg;SETIT_029669mg;SETIT_031164mg
GO:0046658	anchored component of plasma membrane	Cellular Component	9	SETIT_000851mg;SETIT_002770mg;SETIT_002939mg;SETIT_003988mg;SETIT_012108mg;SETIT_020705mg;SETIT_023265mg;SETIT_029669mg;SETIT_031164mg
GO:0005783	endoplasmic reticulum	Cellular Component	8	SETIT_006567mg;SETIT_013486mg;SETIT_024060mg;SETIT_025290mg;SETIT_026267mg;SETIT_026280mg;SETIT_035208mg;SETIT_039330mg
GO:1902494	catalytic complex	Cellular Component	8	SETIT_005204mg;SETIT_010325mg;SETIT_014836mg;SETIT_0293831mg;SETIT_032959mg;SETIT_035217mg;SETIT_038146mg;SETIT_038616mg
GO:0005911	cell-cell junction	Cellular Component	7	SETIT_000299mg;SETIT_022822mg;SETIT_023265mg;SETIT_024497mg;SETIT_030713mg;SETIT_032663mg;SETIT_038616mg
GO:0009506	plasmodesma	Cellular Component	7	SETIT_000299mg;SETIT_022822mg;SETIT_023265mg;SETIT_024497mg;SETIT_030713mg;SETIT_032663mg;SETIT_038616mg
GO:0030054	cell junction	Cellular Component	7	SETIT_000299mg;SETIT_022822mg;SETIT_023265mg;SETIT_024497mg;SETIT_030713mg;SETIT_032663mg;SETIT_038616mg
GO:0031090	organelle membrane	Cellular Component	7	SETIT_002170mg;SETIT_002770mg;SETIT_006567mg;SETIT_011923mg;SETIT_013486mg;SETIT_026267mg;SETIT_028873mg
GO:0055044	symplast	Cellular Component	7	SETIT_000299mg;SETIT_022822mg;SETIT_023265mg;SETIT_024497mg;SETIT_030713mg;SETIT_032663mg;SETIT_038616mg
GO:0098588	bounding membrane of organelle	Cellular Component	7	SETIT_002170mg;SETIT_002770mg;SETIT_006567mg;SETIT_011923mg;SETIT_013486mg;SETIT_026267mg;SETIT_028873mg
GO:0043228	non-membrane-bounded organelle	Cellular Component	6	SETIT_008391mg;SETIT_009979mg;SETIT_014099mg;SETIT_014836mg;SETIT_024529mg;SETIT_037966mg
GO:0043232	intracellular non-membrane-bounded organelle	Cellular Component	6	SETIT_008391mg;SETIT_009979mg;SETIT_014099mg;SETIT_014836mg;SETIT_024529mg;SETIT_037966mg
GO:0044428	nuclear part	Cellular Component	6	SETIT_002847mg;SETIT_009979mg;SETIT_014836mg;SETIT_0293831mg;SETIT_035217mg;SETIT_037966mg
GO:0005618	cell wall	Cellular Component	5	SETIT_002052mg;SETIT_007018mg;SETIT_010796mg;SETIT_014946mg;SETIT_027980mg
GO:0005794	Golgi apparatus	Cellular Component	5	SETIT_002170mg;SETIT_011923mg;SETIT_028873mg;SETIT_030368mg;SETIT_036413mg
GO:0005829	cytosol	Cellular Component	5	SETIT_016198mg;SETIT_024529mg;SETIT_026523mg;SETIT_029545mg;SETIT_030346mg
GO:0030312	external encapsulating structure	Cellular Component	5	SETIT_002052mg;SETIT_007018mg;SETIT_010796mg;SETIT_014946mg;SETIT_027980mg
GO:0031974	membrane-enclosed lumen	Cellular Component	5	SETIT_009979mg;SETIT_014836mg;SETIT_0293831mg;SETIT_035217mg;SETIT_037966mg
GO:0031981	nuclear lumen	Cellular Component	5	SETIT_009979mg;SETIT_014836mg;SETIT_0293831mg;SETIT_035217mg;SETIT_037966mg
GO:0043233	organelle lumen	Cellular Component	5	SETIT_009979mg;SETIT_014836mg;SETIT_0293831mg;SETIT_035217mg;SETIT_037966mg
GO:0048046	apoplast	Cellular Component	5	SETIT_007018mg;SETIT_007952mg;SETIT_010796mg;SETIT_026136mg;SETIT_026150mg
GO:0070013	intracellular organelle lumen	Cellular Component	5	SETIT_009979mg;SETIT_014836mg;SETIT_0293831mg;SETIT_035217mg;SETIT_037966mg
GO:0098805	whole membrane	Cellular Component	5	SETIT_002170mg;SETIT_002770mg;SETIT_006567mg;SETIT_011923mg;SETIT_013486mg
GO:1990234	transferase complex	Cellular Component	5	SETIT_010325mg;SETIT_014836mg;SETIT_0293831mg;SETIT_032959mg;SETIT_035217mg
GO:0005773	vacuole	Cellular Component	4	SETIT_002170mg;SETIT_024060mg;SETIT_030713mg;SETIT_038681mg
GO:0005887	integral component of plasma membrane	Cellular Component	4	SETIT_000574mg;SETIT_001036mg;SETIT_003988mg;SETIT_030713mg
GO:0044434	chloroplast part	Cellular Component	4	SETIT_001772mg;SETIT_006567mg;SETIT_029264mg;SETIT_030346mg
GO:0044435	plastid part	Cellular Component	4	SETIT_001772mg;SETIT_006567mg;SETIT_029264mg;SETIT_030346mg
GO:0005654	nucleoplasm	Cellular Component	3	SETIT_014836mg;SETIT_0293831mg;SETIT_035217mg
GO:0005694	chromosome	Cellular Component	3	SETIT_009979mg;SETIT_014099mg;SETIT_037966mg
GO:0009532	plastid stroma	Cellular Component	3	SETIT_001772mg;SETIT_029264mg;SETIT_030346mg
GO:0009570	chloroplast stroma	Cellular Component	3	SETIT_001772mg;SETIT_029264mg;SETIT_030346mg
GO:0044427	chromosomal part	Cellular Component	3	SETIT_009979mg;SETIT_014099mg;SETIT_037966mg
GO:0044431	Golgi apparatus part	Cellular Component	3	SETIT_002170mg;SETIT_011923mg;SETIT_028873mg
GO:0044451	nucleoplasm part	Cellular Component	3	SETIT_014836mg;SETIT_0293831mg;SETIT_035217mg
GO:0098796	membrane protein complex	Cellular Component	3	SETIT_005204mg;SETIT_011923mg;SETIT_038616mg
GO:0000139	Golgi membrane	Cellular Component	2	SETIT_011923mg;SETIT_028873mg
GO:0000228	nuclear chromosome	Cellular Component	2	SETIT_009979mg;SETIT_037966mg
GO:0000428	DNA-directed RNA polymerase complex	Cellular Component	2	SETIT_014836mg;SETIT_035217mg
GO:0005615	extracellular space	Cellular Component	2	SETIT_008391mg;SETIT_024060mg
GO:0005667	transcription factor complex	Cellular Component	2	SETIT_002847mg;SETIT_035217mg
GO:0005777	peroxisome	Cellular Component	2	SETIT_0097552mg;SETIT_013486mg
GO:0005789	endoplasmic reticulum membrane	Cellular Component	2	SETIT_013486mg;SETIT_026267mg
GO:0005840	ribosome	Cellular Component	2	SETIT_008391mg;SETIT_024529mg
GO:0012506	vesicle membrane	Cellular Component	2	SETIT_002770mg;SETIT_011923mg
GO:0016023	cytoplasmic, membrane-bounded vesicle	Cellular Component	2	SETIT_002770mg;SETIT_011923mg
GO:0016591	DNA-directed RNA polymerase II, holoenzyme	Cellular Component	2	SETIT_014836mg;SETIT_035217mg
GO:0030529	intracellular ribonucleoprotein complex	Cellular Component	2	SETIT_008391mg;SETIT_024529mg
GO:0030659	cytoplasmic vesicle membrane	Cellular Component	2	SETIT_002770mg;SETIT_011923mg
GO:0030880	RNA polymerase complex	Cellular Component	2	SETIT_014836mg;SETIT_035217mg
GO:0031410	cytoplasmic vesicle	Cellular Component	2	SETIT_002770mg;SETIT_011923mg
GO:0031982	vesicle	Cellular Component	2	SETIT_002770mg;SETIT_011923mg
GO:0031988	membrane-bounded vesicle	Cellular Component	2	SETIT_002770mg;SETIT_011923mg
GO:0032993	protein-DNA complex	Cellular Component	2	SETIT_009979mg;SETIT_037966mg
GO:0042175	nuclear outer membrane-endoplasmic reticulum membrane network	Cellular Component	2	SETIT_013486mg;SETIT_026267mg
GO:0042579	microbody	Cellular Component	2	SETIT_0097552mg;SETIT_013486mg
GO:0043190	ATP-binding cassette (ABC) transporter complex	Cellular Component	2	SETIT_005204mg;SETIT_038616mg
GO:0044421	extracellular region part	Cellular Component	2	SETIT_008391mg;SETIT_024060mg
GO:0044432	endoplasmic reticulum part	Cellular Component	2	SETIT_013486mg;SETIT_026267mg
GO:0044433	cytoplasmic vesicle part	Cellular Component	2	SETIT_002770mg;SETIT_011923mg
GO:0044454	nuclear chromosome part	Cellular Component	2	SETIT_009979mg;SETIT_037966mg
GO:0044798	nuclear transcription factor complex	Cellular Component	2	SETIT_002847mg;SETIT_035217mg
GO:0055029	nuclear DNA-directed RNA polymerase complex	Cellular Component	2	SETIT_014836mg;SETIT_035217mg
GO:0061695	transferase complex, transferring phosphorus-containing groups	Cellular Component	2	SETIT_014836mg;SETIT_035217mg
GO:0090575	RNA polymerase II transcription factor complex	Cellular Component	2	SETIT_002847mg;SETIT_035217mg
GO:0098533	ATPase dependent transmembrane transport complex	Cellular Component	2	SETIT_005204mg;SETIT_038616mg
GO:0098797	plasma membrane protein complex	Cellular Component	2	SETIT_005204mg;SETIT_038616mg
GO:1902495	transmembrane transporter complex	Cellular Component	2	SETIT_005204mg;SETIT_038616mg
GO:1904949	ATPase complex	Cellular Component	2	SETIT_005204mg;SETIT_038616mg
GO:1990351	transporter complex	Cellular Component	2	SETIT_005204mg;SETIT_038616mg
GO:1990904	ribonucleoprotein complex	Cellular Component	2	SETIT_008391mg;SETIT_024529mg
GO:0000151	ubiquitin ligase complex	Cellular Component	1	SETIT_010325mg
GO:0000323	lytic vacuole	Cellular Component	1	SETIT_024060mg
GO:0000781	chromosome, telomeric region	Cellular Component	1	SETIT_009979mg
GO:0000782	telomere cap complex	Cellular Component	1	SETIT_009979mg
GO:0000783	nuclear telomere cap complex	Cellular Component	1	SETIT_009979mg
GO:0000784	nuclear chromosome, telomeric region	Cellular Component	1	SETIT_009979mg
GO:0000785	chromatin	Cellular Component	1	SETIT_037966mg
GO:0000786	nucleosome	Cellular Component	1	SETIT_037966mg
GO:0000788	nuclear nucleosome	Cellular Component	1	SETIT_037966mg
GO:0000790	nuclear chromatin	Cellular Component	1	SETIT_037966mg
GO:0000793	condensed chromosome	Cellular Component	1	SETIT_014099mg
GO:0005665	DNA-directed RNA polymerase II, core complex	Cellular Component	1	SETIT_014836mg
GO:0005666	DNA-directed RNA polymerase III complex	Cellular Component	1	SETIT_014836mg
GO:0005669	transcription factor TFIID complex	Cellular Component	1	SETIT_035217mg
GO:0005730	nucleolus	Cellular Component	1	SETIT_014836mg
GO:0005736	DNA-directed RNA polymerase I complex	Cellular Component	1	SETIT_014836mg
GO:0005764	lysosome	Cellular Component	1	SETIT_024060mg
GO:0005768	endosome	Cellular Component	1	SETIT_002170mg
GO:0005774	vacuolar membrane	Cellular Component	1	SETIT_002170mg
GO:0005778	peroxisomal membrane	Cellular Component	1	SETIT_013486mg
GO:0005798	Golgi-associated vesicle	Cellular Component	1	SETIT_011923mg
GO:0005802	trans-Golgi network	Cellular Component	1	SETIT_002170mg
GO:0005856	cytoskeleton	Cellular Component	1	SETIT_009979mg
GO:0005871	kinesin complex	Cellular Component	1	SETIT_009979mg
GO:0005875	microtubule associated complex	Cellular Component	1	SETIT_009979mg
GO:0005971	ribonucleoside-diphosphate reductase complex	Cellular Component	1	SETIT_038146mg
GO:0009501	amyloplast	Cellular Component	1	SETIT_029545mg
GO:0009505	plant-type cell wall	Cellular Component	1	SETIT_002052mg
GO:0009514	glyoxysome	Cellular Component	1	SETIT_0097552mg
GO:0009526	plastid envelope	Cellular Component	1	SETIT_006567mg
GO:0009527	plastid outer membrane	Cellular Component	1	SETIT_006567mg
GO:0009707	chloroplast outer membrane	Cellular Component	1	SETIT_006567mg
GO:0009941	chloroplast envelope	Cellular Component	1	SETIT_006567mg
GO:0010287	plastoglobule	Cellular Component	1	SETIT_029264mg
GO:0015630	microtubule cytoskeleton	Cellular Component	1	SETIT_009979mg
GO:0015934	large ribosomal subunit	Cellular Component	1	SETIT_024529mg
GO:0019867	outer membrane	Cellular Component	1	SETIT_006567mg
GO:0022625	cytosolic large ribosomal subunit	Cellular Component	1	SETIT_024529mg
GO:0022626	cytosolic ribosome	Cellular Component	1	SETIT_024529mg
GO:0030014	CCR4-NOT complex	Cellular Component	1	SETIT_022872mg
GO:0030117	membrane coat	Cellular Component	1	SETIT_011923mg
GO:0030120	vesicle coat	Cellular Component	1	SETIT_011923mg
GO:0030126	COPI vesicle coat	Cellular Component	1	SETIT_011923mg
GO:0030135	coated vesicle	Cellular Component	1	SETIT_011923mg
GO:0030137	COPI-coated vesicle	Cellular Component	1	SETIT_011923mg
GO:0030660	Golgi-associated vesicle membrane	Cellular Component	1	SETIT_011923mg
GO:0030662	coated vesicle membrane	Cellular Component	1	SETIT_011923mg
GO:0030663	COPI-coated vesicle membrane	Cellular Component	1	SETIT_011923mg
GO:0030915	Smc5-Smc6 complex	Cellular Component	1	SETIT_014099mg
GO:0031248	protein acetyltransferase complex	Cellular Component	1	SETIT_032959mg
GO:0031461	cullin-RING ubiquitin ligase complex	Cellular Component	1	SETIT_010325mg
GO:0031463	Cul3-RING ubiquitin ligase complex	Cellular Component	1	SETIT_010325mg
GO:0031903	microbody membrane	Cellular Component	1	SETIT_013486mg
GO:0031967	organelle envelope	Cellular Component	1	SETIT_006567mg
GO:0031968	organelle outer membrane	Cellular Component	1	SETIT_006567mg
GO:0031969	chloroplast membrane	Cellular Component	1	SETIT_006567mg
GO:0031975	envelope	Cellular Component	1	SETIT_006567mg
GO:0031984	organelle subcompartment	Cellular Component	1	SETIT_002170mg
GO:0032578	aleurone grain membrane	Cellular Component	1	SETIT_002770mg
GO:0033095	aleurone grain	Cellular Component	1	SETIT_002770mg
GO:0034708	methyltransferase complex	Cellular Component	1	SETIT_0293831mg
GO:0035097	histone methyltransferase complex	Cellular Component	1	SETIT_0293831mg
GO:0042170	plastid membrane	Cellular Component	1	SETIT_006567mg
GO:0042995	cell projection	Cellular Component	1	SETIT_030368mg
GO:0044391	ribosomal subunit	Cellular Component	1	SETIT_024529mg
GO:0044430	cytoskeletal part	Cellular Component	1	SETIT_009979mg
GO:0044437	vacuolar part	Cellular Component	1	SETIT_002170mg
GO:0044438	microbody part	Cellular Component	1	SETIT_013486mg
GO:0044439	peroxisomal part	Cellular Component	1	SETIT_013486mg
GO:0044445	cytosolic part	Cellular Component	1	SETIT_024529mg
GO:0044452	nucleolar part	Cellular Component	1	SETIT_014836mg
GO:0044815	DNA packaging complex	Cellular Component	1	SETIT_037966mg
GO:0048188	Set1C/COMPASS complex	Cellular Component	1	SETIT_0293831mg
GO:0048475	coated membrane	Cellular Component	1	SETIT_011923mg
GO:0090406	pollen tube	Cellular Component	1	SETIT_030368mg
GO:0098687	chromosomal region	Cellular Component	1	SETIT_009979mg
GO:0098791	Golgi subcompartment	Cellular Component	1	SETIT_002170mg
GO:1902493	acetyltransferase complex	Cellular Component	1	SETIT_032959mg
GO:1990204	oxidoreductase complex	Cellular Component	1	SETIT_038146mg
