# Supplementary material for: Transcriptome analysis and identification of genes associated with leaf crude protein content in foxtail millet [Setaria italica (L.) P. Beauv.]
Source: Front Genet. 2023 Jan 20;14:1122212. doi: 10.3389/fgene.2023.1122212 (PMC9895776; doi:10.3389/fgene.2023.1122212)
Supplement: Supplementary file 1 [file DataSheet1.ZIP › Supplementary material/Table S5.xls]

## Sheet: Sheet1
Table S5. KEGG pathway annotation and classification of the differentially expressed genes shared in all comparisons.
	Pathway	Count (174)	Pathway ID	KEGG_A_class	KEGG_B_class	Genes
1	Metabolic pathways	35 (20.11%)	ko01100	Metabolism	Global and overview maps	SETIT_028691mg;SETIT_009896mg;SETIT_030346mg;SETIT_010605mg;SETIT_026523mg;SETIT_006567mg;SETIT_026267mg;SETIT_020102mg;SETIT_005855mg;SETIT_035439mg;SETIT_036506mg;SETIT_038146mg;SETIT_036532mg;SETIT_026280mg;SETIT_013486mg;SETIT_009910mg;SETIT_029545mg;SETIT_029565mg;SETIT_035771mg;SETIT_026211mg;SETIT_008985mg;SETIT_024060mg;SETIT_020049mg;SETIT_029067mg;SETIT_001772mg;SETIT_010776mg;SETIT_019…
2	Biosynthesis of secondary metabolites	28 (16.09%)	ko01110	Metabolism	Global and overview maps	SETIT_009896mg;SETIT_010605mg;SETIT_026523mg;SETIT_006567mg;SETIT_026267mg;SETIT_020102mg;SETIT_005855mg;SETIT_035439mg;SETIT_026280mg;SETIT_013486mg;SETIT_009910mg;SETIT_029545mg;SETIT_029565mg;SETIT_035771mg;SETIT_026211mg;SETIT_008985mg;SETIT_016640mg;SETIT_024060mg;SETIT_020049mg;SETIT_029067mg;SETIT_019385mg;SETIT_035208mg;SETIT_0097552mg;SETIT_009981mg;SETIT_013489mg;SETIT_021883mg;SETIT_01…
3	Plant-pathogen interaction	8 (4.60%)	ko04626	Organismal Systems	Environmental adaptation	SETIT_025125mg;SETIT_024895mg;SETIT_030629mg;SETIT_020049mg;SETIT_026574mg;SETIT_003074mg;SETIT_030273mg;SETIT_023155mg
4	Cyanoamino acid metabolism	7 (4.02%)	ko00460	Metabolism	Metabolism of other amino acids	SETIT_009896mg;SETIT_020102mg;SETIT_009910mg;SETIT_029565mg;SETIT_035208mg;SETIT_016903mg;SETIT_039330mg
5	Phenylpropanoid biosynthesis	7 (4.02%)	ko00940	Metabolism	Biosynthesis of other secondary metabolites	SETIT_009896mg;SETIT_026523mg;SETIT_020102mg;SETIT_009910mg;SETIT_029565mg;SETIT_019385mg;SETIT_013489mg
6	Starch and sucrose metabolism	5 (2.87%)	ko00500	Metabolism	Carbohydrate metabolism	SETIT_009896mg;SETIT_020102mg;SETIT_009910mg;SETIT_029545mg;SETIT_029565mg
7	Amino sugar and nucleotide sugar metabolism	4 (2.30%)	ko00520	Metabolism	Carbohydrate metabolism	SETIT_029545mg;SETIT_010776mg;SETIT_028873mg;SETIT_018061mg
8	Cysteine and methionine metabolism	3 (1.72%)	ko00270	Metabolism	Amino acid metabolism	SETIT_028691mg;SETIT_001772mg;SETIT_021883mg
9	Benzoxazinoid biosynthesis	3 (1.72%)	ko00402	Metabolism	Biosynthesis of other secondary metabolites	SETIT_036506mg;SETIT_036532mg;SETIT_0389102mg
10	Glutathione metabolism	3 (1.72%)	ko00480	Metabolism	Metabolism of other amino acids	SETIT_038146mg;SETIT_001772mg;SETIT_037296mg
11	Plant hormone signal transduction	3 (1.72%)	ko04075	Environmental Information Processing	Signal transduction	SETIT_037628mg;SETIT_038745mg;SETIT_003066mg
12	Fatty acid elongation	2 (1.15%)	ko00062	Metabolism	Lipid metabolism	SETIT_010605mg;SETIT_020049mg
13	Purine metabolism	2 (1.15%)	ko00230	Metabolism	Nucleotide metabolism	SETIT_038146mg;SETIT_014836mg
14	Pyrimidine metabolism	2 (1.15%)	ko00240	Metabolism	Nucleotide metabolism	SETIT_038146mg;SETIT_014836mg
15	Valine, leucine and isoleucine degradation	2 (1.15%)	ko00280	Metabolism	Amino acid metabolism	SETIT_009981mg;SETIT_021883mg
16	Tyrosine metabolism	2 (1.15%)	ko00350	Metabolism	Amino acid metabolism	SETIT_026211mg;SETIT_024060mg
17	Phenylalanine metabolism	2 (1.15%)	ko00360	Metabolism	Amino acid metabolism	SETIT_019385mg;SETIT_013489mg
18	alpha-Linolenic acid metabolism	2 (1.15%)	ko00592	Metabolism	Lipid metabolism	SETIT_005855mg;SETIT_035439mg
19	Pyruvate metabolism	2 (1.15%)	ko00620	Metabolism	Carbohydrate metabolism	SETIT_0097552mg;SETIT_009981mg
20	Thiamine metabolism	2 (1.15%)	ko00730	Metabolism	Metabolism of cofactors and vitamins	SETIT_030346mg;SETIT_029067mg
21	Terpenoid backbone biosynthesis	2 (1.15%)	ko00900	Metabolism	Metabolism of terpenoids and polyketides	SETIT_013486mg;SETIT_029067mg
22	Diterpenoid biosynthesis	2 (1.15%)	ko00904	Metabolism	Metabolism of terpenoids and polyketides	SETIT_006567mg;SETIT_026267mg
23	Zeatin biosynthesis	2 (1.15%)	ko00908	Metabolism	Metabolism of terpenoids and polyketides	SETIT_008985mg;SETIT_008391mg
24	Nitrogen metabolism	2 (1.15%)	ko00910	Metabolism	Energy metabolism	SETIT_014128mg;SETIT_014124mg
25	Isoquinoline alkaloid biosynthesis	2 (1.15%)	ko00950	Metabolism	Biosynthesis of other secondary metabolites	SETIT_026211mg;SETIT_024060mg
26	RNA degradation	2 (1.15%)	ko03018	Genetic Information Processing	Folding, sorting and degradation	SETIT_022872mg;SETIT_000360mg
27	MAPK signaling pathway - plant	2 (1.15%)	ko04016	Environmental Information Processing	Signal transduction	SETIT_030629mg;SETIT_023155mg
28	Phosphatidylinositol signaling system	2 (1.15%)	ko04070	Environmental Information Processing	Signal transduction	SETIT_030629mg;SETIT_023155mg
29	Ubiquitin mediated proteolysis	2 (1.15%)	ko04120	Genetic Information Processing	Folding, sorting and degradation	SETIT_004756mg;SETIT_025290mg
30	Circadian rhythm - plant	2 (1.15%)	ko04712	Organismal Systems	Environmental adaptation	SETIT_008517mg;SETIT_003066mg
31	Glycolysis / Gluconeogenesis	1 (0.57%)	ko00010	Metabolism	Carbohydrate metabolism	SETIT_009981mg
32	Galactose metabolism	1 (0.57%)	ko00052	Metabolism	Carbohydrate metabolism	SETIT_005909mg
33	Ascorbate and aldarate metabolism	1 (0.57%)	ko00053	Metabolism	Carbohydrate metabolism	SETIT_009981mg
34	Fatty acid degradation	1 (0.57%)	ko00071	Metabolism	Lipid metabolism	SETIT_009981mg
35	Cutin, suberine and wax biosynthesis	1 (0.57%)	ko00073	Metabolism	Lipid metabolism	SETIT_016640mg
36	Steroid biosynthesis	1 (0.57%)	ko00100	Metabolism	Lipid metabolism	SETIT_026280mg
37	Ubiquinone and other terpenoid-quinone biosynthesis	1 (0.57%)	ko00130	Metabolism	Metabolism of cofactors and vitamins	SETIT_013489mg
38	Alanine, aspartate and glutamate metabolism	1 (0.57%)	ko00250	Metabolism	Amino acid metabolism	SETIT_021883mg
39	Glycine, serine and threonine metabolism	1 (0.57%)	ko00260	Metabolism	Amino acid metabolism	SETIT_021883mg
40	Lysine biosynthesis	1 (0.57%)	ko00300	Metabolism	Amino acid metabolism	SETIT_035771mg
41	Lysine degradation	1 (0.57%)	ko00310	Metabolism	Amino acid metabolism	SETIT_009981mg
42	Arginine and proline metabolism	1 (0.57%)	ko00330	Metabolism	Amino acid metabolism	SETIT_009981mg
43	Histidine metabolism	1 (0.57%)	ko00340	Metabolism	Amino acid metabolism	SETIT_009981mg
44	Tryptophan metabolism	1 (0.57%)	ko00380	Metabolism	Amino acid metabolism	SETIT_009981mg
45	beta-Alanine metabolism	1 (0.57%)	ko00410	Metabolism	Metabolism of other amino acids	SETIT_009981mg
46	Glycerolipid metabolism	1 (0.57%)	ko00561	Metabolism	Lipid metabolism	SETIT_009981mg
47	Glycerophospholipid metabolism	1 (0.57%)	ko00564	Metabolism	Lipid metabolism	SETIT_029902mg
48	Linoleic acid metabolism	1 (0.57%)	ko00591	Metabolism	Lipid metabolism	SETIT_005855mg
49	Glyoxylate and dicarboxylate metabolism	1 (0.57%)	ko00630	Metabolism	Carbohydrate metabolism	SETIT_0097552mg
50	Aminoacyl-tRNA biosynthesis	1 (0.57%)	ko00970	Genetic Information Processing	Translation	SETIT_016198mg
51	Biosynthesis of unsaturated fatty acids	1 (0.57%)	ko01040	Metabolism	Lipid metabolism	SETIT_010605mg
52	Carbon metabolism	1 (0.57%)	ko01200	Metabolism	Global and overview maps	SETIT_0097552mg
53	Fatty acid metabolism	1 (0.57%)	ko01212	Metabolism	Global and overview maps	SETIT_010605mg
54	Biosynthesis of amino acids	1 (0.57%)	ko01230	Metabolism	Global and overview maps	SETIT_035771mg
55	Ribosome	1 (0.57%)	ko03010	Genetic Information Processing	Translation	SETIT_024529mg
56	RNA transport	1 (0.57%)	ko03013	Genetic Information Processing	Translation	SETIT_019730mg
57	RNA polymerase	1 (0.57%)	ko03020	Genetic Information Processing	Transcription	SETIT_014836mg
58	Basal transcription factors	1 (0.57%)	ko03022	Genetic Information Processing	Transcription	SETIT_035217mg
59	Protein processing in endoplasmic reticulum	1 (0.57%)	ko04141	Genetic Information Processing	Folding, sorting and degradation	SETIT_025290mg
60	Endocytosis	1 (0.57%)	ko04144	Cellular Processes	Transport and catabolism	SETIT_023694mg
